# Supplementary material for: Transcriptome-wide N6-methyladenosinem modifications analysis of chicken cecum in responding to Campylobacter jejuni inoculation
Source: Front Immunol. 2025 Jul 30;16:1630008. doi: 10.3389/fimmu.2025.1630008 (PMC12343223; doi:10.3389/fimmu.2025.1630008)
Supplement: Supplementary file 1 [file SupplementaryFile1.zip]

Archive with 8 entries (8 files):
- Supplementary Figures.DOCX
- Table 1.xlsx
- Table 2.xlsx
- Table 3.xlsx
- Table 4.xlsx
- Table 5.xlsx
- Table 6.xlsx
- Table 7.xlsx
