# Supplementary material for: Transcriptome-wide N6-methyladenosinem modifications analysis of chicken cecum in responding to Campylobacter jejuni inoculation
Source: Front Immunol. 2025 Jul 30;16:1630008. doi: 10.3389/fimmu.2025.1630008 (PMC12343223; doi:10.3389/fimmu.2025.1630008)
Supplement: Supplementary file 1 [file SupplementaryFile1.zip › Table 1.xlsx]

## Sheet: Supplemental Table 2
Supplemental Table 1 mRNA primer sequences used for real-time quantitative PCR
Gene symbol	Accession No.	Primer Sequences(5'-3')
EPG5	XM_046937434.1	F:CTGCTGACTGCAAACAGAGAC
		R:AACGTCAGCCCGTTTGGTT
FOS	NM_205508.1	F:TGGCTTTGCTCCTCTTCTCG
		R:TGCTGCGCTTCTACACAGAT
IFT74	XM_3643070.6	F:CACACAGCAGGGATTAAGTGGA
		R:TTGCTTCTCAGCAGTCCAAGA
STAB2	XM_046909960.1	F:CCACCCACCATCGTTCCAAT
		R: TTTGAATCCGGTGGACAGGG
WDR41	XM_046935640.1	F:GTGTGATTGCCTGCCAGAGA
		R:TCTCGGATCTCCCAAATGCG
YTHDC2	XM_046935849.1	F: GGCCAGCCCTGGTTATCAAA
		R:GCTAGCTGCACAGCATCACT
SUSD5	XM_040665811.2	F:ACCCTACCCAAACGCTCAAG
		R:AACTCCGCCAAGTCACCTTT
ALKBH5	NM_001257201.3	F:CACTGGTTTGTGTTTGCCCTG
		R:TACAACTGCCAACACTTGGGAT
METTL3	XM_040655036.2	F:AAATCCCGTAAGCAGGCGT
		R:TGGAAGCAGGTGTTGAGGA
METTL14	NM_001031148.2	F:CGTCGCAGTACAGATGGTGA
		R:TTGTGAGGGTGGGTCCTACA
FTO	NM_001185147.1	F:AGGCTGCGTAATGAATGGGC
		R:AGGCTGCGTAATGAATGGGC
BCL2L1	NM_001025304.1	F:CTTTCAGCGACCTCACCTC
		R:ACAATGCGTCCCACCAGTA
CASP3	NM_204725.2	F:CTGAAGGCTCCTGGTTTAT
		R:CTGCCACTCTGCGATTTAC
BAG2	XM_046939285.1	F:ATTTCAGTCCGTTGTCATTG
		R:TGGTTTGCCAGAAGTAGCC
ULK1	XM_415091.8	F:CCTTCGAGTCTCCGGTATGC
		R:AGGATGTCGGTGTGCTCTTG
GAPDH	NM_204305.2	F:GTGGAGAGATGACAGAGGTG
		R:AACAAGCTTGACGAAATGGT
