# Supplementary material for: Transcriptome-wide N6-methyladenosinem modifications analysis of chicken cecum in responding to Campylobacter jejuni inoculation
Source: Front Immunol. 2025 Jul 30;16:1630008. doi: 10.3389/fimmu.2025.1630008 (PMC12343223; doi:10.3389/fimmu.2025.1630008)
Supplement: Supplementary file 1 [file SupplementaryFile1.zip › Table 2.xlsx]

## Sheet: Sheet1
Supplemental Table 2 The detailed statistics data of MeRIP-seq and RNA-seq
Sample ID	Raw Reads	Valid Reads	Valid%	Q20%	Mapped reads	Unique Mapped reads
S1_IP	42117454	41036066	90.37	98.53	37035446	36164567
					0.9051	0.8839
S2_IP	40090804	39012892	90.8	98.48	35218450	34369956
					0.9062	0.8843
S3_IP	47640850	46408240	90.72	98.55	41767770	40689047
					0.902	0.8787
R1_IP	42698932	41573710	90.25	98.52	37526143	36674178
					0.9059	0.8853
R2_IP	48184324	46967120	90.56	98.54	42436768	41467939
					0.9058	0.8852
R3_IP	47207616	45910670	89.98	98.46	40687330	39713294
					0.8899	0.8686
S1_input	47780950	47014178	88.87	98.88	43698401	42725465
					0.9369	0.916
S2_input	46644600	45940690	89.57	98.89	42521811	41552914
					0.9364	0.915
S3_input	44660634	43899232	90.44	98.86	40846362	39838591
					0.9357	0.9126
R1_input	47416468	46622188	89.79	98.85	43327149	42393954
					0.9392	0.919
R2_input	44206140	43485418	89.99	98.86	40532086	39650618
					0.9389	0.9184
R3_input	46876166	46047966	89.87	98.83	42408097	41451638
					0.9333	0.9122
