# Supplementary material for: Transcriptome-wide N6-methyladenosinem modifications analysis of chicken cecum in responding to Campylobacter jejuni inoculation
Source: Front Immunol. 2025 Jul 30;16:1630008. doi: 10.3389/fimmu.2025.1630008 (PMC12343223; doi:10.3389/fimmu.2025.1630008)
Supplement: Supplementary file 1 [file SupplementaryFile1.zip › Table 3.xlsx]

## Sheet: Sheet1
Supplemental Table 3 The detailed information of DMPs between the susceptible and resistant groups
chr	chromStart	chromEnd	peak_length	strand	log2(fc)	pvalue	Annotation	transcriptID	transcript_biotype	gene_id	gene_start	gene_end	gene_name	regulation	significant
chr1	435493	435618	126	+	-1.20224	0.0368362	stop_codon	ENSGALT00010017500	protein_coding	ENSGALG00010007339	295945	438633	ENSGALG00010007339	Hypo	yes
chr1	19053520	19054020	501	+	-1.34971	0.00506523	3'UTR	ENSGALT00010021299	protein_coding	ENSGALG00010008938	19021682	19059912	ZBED4	Hypo	yes
chr1	22372616	22372991	376	+	-2.33536	0.00167222	ncRNA_exonic	ENSGALT00010004721	lncRNA	ENSGALG00010002107	22361445	22376886	ENSGALG00010002107	Hypo	yes
chr1	23038034	23038184	151	+	-1.35843	0.00896511	exonic	ENSGALT00010002857	protein_coding	ENSGALG00010001234	23036958	23065883	AASS	Hypo	yes
chr1	25814251	25814676	426	+	1.69755	0.0203177	ncRNA_exonic	ENSGALT00010004543	lncRNA	ENSGALG00010002003	25784998	25815133	ENSGALG00010002003	Hyper	yes
chr1	38960829	38961029	201	+	1.14882	0.00529662	exonic	ENSGALT00010032820	protein_coding	ENSGALG00010013648	38624039	39016857	NAV3	Hyper	yes
chr1	39948000	39948175	176	+	-1.6142	0.0309368	exonic	ENSGALT00010032183	protein_coding	ENSGALG00010013364	39853230	39949196	OTOGL	Hypo	yes
chr1	50914752	50915920	1169	+	-1.09714	0.0298483	stop_codon	ENSGALT00010030707	protein_coding	ENSGALG00010012801	50901428	50915920	DMC1	Hypo	yes
chr1	51563055	51564213	1159	+	1.7016	0.0423457	exonic	ENSGALT00010035657	protein_coding	ENSGALG00010014818	51559639	51565221	ENSGALG00010014818	Hyper	yes
chr1	51679491	51679616	126	+	1.23103	0.0215333	3'UTR	ENSGALT00010035866	protein_coding	ENSGALG00010014906	51669459	51686561	IFT27	Hyper	yes
chr1	53271146	53271496	351	+	-1.20238	0.0307927	3'UTR	ENSGALT00010036955	protein_coding	ENSGALG00010015391	53068097	53271890	SYN3	Hypo	yes
chr1	54338315	54345371	7057	+	-1.24477	0.00528576	exonic	ENSGALT00010027884	protein_coding	ENSGALG00010011657	54338166	54367677	ALDH1L2	Hypo	yes
chr1	56066571	56066976	406	+	1.01517	0.0447702	5'UTR	ENSGALT00010031598	protein_coding	ENSGALG00010013175	56066572	56223038	HIPK2	Hyper	yes
chr1	58909899	58910174	276	+	-2.02056	0.00948134	3'UTR	ENSGALT00010026512	protein_coding	ENSGALG00010011076	58866447	58910209	PKP2	Hypo	yes
chr1	59438540	59438715	176	+	-1.48476	0.00275573	exonic	ENSGALT00010025612	protein_coding	ENSGALG00010010734	59432851	59455989	AMN1	Hypo	yes
chr1	61823699	61827146	3448	+	1.11698	0.00143957	exonic	ENSGALT00010027822	protein_coding	ENSGALG00010011637	61741076	61833025	CECR2	Hyper	yes
chr1	66081113	66081213	101	+	1.3165	0.0259703	exonic	ENSGALT00010033963	protein_coding	ENSGALG00010014120	65772453	66226631	SOX5	Hyper	yes
chr1	68416747	68417245	499	+	-1.25494	0.00739904	stop_codon	ENSGALT00010031597	protein_coding	ENSGALG00010013176	68414761	68417245	ENSGALG00010013176	Hypo	yes
chr1	68603117	68605498	2382	+	1.05431	0.0383948	5'UTR	ENSGALT00010028548	protein_coding	ENSGALG00010011930	68602743	68615221	TSPO	Hyper	yes
chr1	77645384	77662812	17429	+	1.06666	0.00164724	5'UTR	ENSGALT00010058916	protein_coding	ENSGALG00010024145	77645385	77701634	RAP1GAP3	Hyper	yes
chr1	84028408	84029830	1423	+	-1.05794	7.51634e-05	3'UTR	ENSGALT00010012658	protein_coding	ENSGALG00010005334	83942119	84080396	NME7	Hypo	yes
chr1	85819745	85820060	316	+	-1.16181	0.0446478	5'UTR	ENSGALT00010010643	protein_coding	ENSGALG00010004577	85819671	85850577	ZPLD1	Hypo	yes
chr1	86888433	86888633	201	+	-1.40873	0.0323687	ncRNA_exonic	ENSGALT00010016335	lncRNA	ENSGALG00010006886	86887334	86891875	ENSGALG00010006886	Hypo	yes
chr1	104131837	104139635	7799	+	-2.3829	0.000472143	start_codon	ENSGALT00010027717	protein_coding	ENSGALG00010011586	104123760	104157953	MAP3K7CL	Hypo	yes
chr1	108144620	108144995	376	+	1.74535	0.0411882	ncRNA_exonic	ENSGALT00010034694	lncRNA	ENSGALG00010014429	108136670	108148489	ENSGALG00010014429	Hyper	yes
chr1	112576032	112576607	576	+	-1.46635	0.0139126	ncRNA_exonic	ENSGALT00010008096	lncRNA	ENSGALG00010003482	112573908	112624007	ENSGALG00010003482	Hypo	yes
chr1	112854780	112857382	2603	+	-1.54548	0.0286841	ncRNA_exonic	ENSGALT00010008108	lncRNA	ENSGALG00010003486	112846294	112861859	ENSGALG00010003486	Hypo	yes
chr1	118875512	118875687	176	+	2.45979	0.0193615	ncRNA_exonic	ENSGALT00010008381	lncRNA	ENSGALG00010003611	118653916	118883089	ENSGALG00010003611	Hyper	yes
chr1	134084496	134084796	301	+	1.81381	0.00462143	3'UTR	ENSGALT00010033296	protein_coding	ENSGALG00010013886	134052924	134086786	SLC9A4	Hyper	yes
chr1	136181266	136181553	288	+	1.6831	0.00122586	3'UTR	ENSGALT00010036588	protein_coding	ENSGALG00010015183	136158262	136181553	SLC5A7	Hyper	yes
chr1	144559054	144559204	151	+	1.44489	0.0433606	3'UTR	ENSGALT00010013372	protein_coding	ENSGALG00010005585	144552989	144560653	ENSGALG00010005585	Hyper	yes
chr1	153874213	153874538	326	+	-2.18397	0.00548736	start_codon	ENSGALT00010001558	protein_coding	ENSGALG00010000729	153874214	153891520	EDNRB	Hypo	yes
chr1	169304316	169304641	326	+	-1.60121	0.0152051	ncRNA_exonic	ENSGALT00010010472	lncRNA	ENSGALG00010004493	169298235	169345217	ENSGALG00010004493	Hypo	yes
chr1	169741408	169741558	151	+	-1.76308	0.00798001	ncRNA_exonic	ENSGALT00010010556	lncRNA	ENSGALG00010004531	169737609	169765398	ENSGALG00010004531	Hypo	yes
chr1	169742323	169742573	251	+	1.16127	0.0485007	ncRNA_exonic	ENSGALT00010010547	lncRNA	ENSGALG00010004531	169737609	169765398	ENSGALG00010004531	Hyper	yes
chr1	172597586	172597736	151	+	1.03872	0.0473495	exonic	ENSGALT00010015406	protein_coding	ENSGALG00010006472	172583346	172817719	DCLK1	Hyper	yes
chr1	172805449	172813057	7609	+	1.63593	0.00712414	3'UTR	ENSGALT00010015413	protein_coding	ENSGALG00010006472	172583346	172817719	DCLK1	Hyper	yes
chr1	180320374	180320674	301	+	-1.4532	0.00953099	3'UTR	ENSGALT00010011649	protein_coding	ENSGALG00010004967	180302383	180320718	SLC35F2	Hypo	yes
chr1	190233258	190237470	4213	+	1.52898	0.00889343	exonic	ENSGALT00010019355	protein_coding	ENSGALG00010008119	190223290	190247049	CCDC83	Hyper	yes
chr1	194842624	194842921	298	+	-1.05432	0.0401465	3'UTR	ENSGALT00010005771	protein_coding	ENSGALG00010002507	194784150	194842921	C2CD3	Hypo	yes
chr1	400842	401617	776	-	-1.76842	1.3842e-06	3'UTR	ENSGALT00010017400	protein_coding	ENSGALG00010007287	389282	409349	ENSGALG00010007287	Hypo	yes
chr1	435313	435638	326	-	-1.103	0.0213029	3'UTR	ENSGALT00010017547	protein_coding	ENSGALG00010007369	429352	445284	ENSGALG00010007369	Hypo	yes
chr1	4693127	4693277	151	-	-1.78042	0.0284302	ncRNA_exonic	ENSGALT00010018499	lncRNA	ENSGALG00010007779	4691803	4696828	ENSGALG00010007779	Hypo	yes
chr1	7365588	7365688	101	-	-2.13275	0.016371	ncRNA_exonic	ENSGALT00010018344	lncRNA	ENSGALG00010007710	7364335	7366759	ENSGALG00010007710	Hypo	yes
chr1	12757577	12757773	197	-	1.07304	0.0285394	start_codon	ENSGALT00010022414	protein_coding	ENSGALG00010009391	12714574	12757773	RSBN1L	Hyper	yes
chr1	25814101	25814476	376	-	1.71202	0.0299674	ncRNA_exonic	ENSGALT00010004961	lncRNA	ENSGALG00010002207	25726956	25849144	ENSGALG00010002207	Hyper	yes
chr1	35208275	35208675	401	-	-1.12674	0.0276118	3'UTR	ENSGALT00010028572	protein_coding	ENSGALG00010011940	35207551	35215479	IL26	Hypo	yes
chr1	45425649	45428131	2483	-	1.04258	0.000314322	stop_codon	ENSGALT00010028084	protein_coding	ENSGALG00010011738	45423525	45490697	FGD6	Hyper	yes
chr1	48127640	48127990	351	-	2.64008	0.00277259	stop_codon	ENSGALT00010029367	protein_coding	ENSGALG00010012248	48127641	48178985	H2AFJ	Hyper	yes
chr1	49471110	49471310	201	-	-1.72345	0.00100736	3'UTR	ENSGALT00010023704	protein_coding	ENSGALG00010009948	49471111	49479421	WBP2NL	Hypo	yes
chr1	49549138	49550283	1146	-	1.06974	0.00159242	start_codon	ENSGALT00010025521	protein_coding	ENSGALG00010010706	49531773	49550286	SREBF2	Hyper	yes
chr1	49555710	49557571	1862	-	1.22288	0.0395362	stop_codon	ENSGALT00010025718	protein_coding	ENSGALG00010010761	49555711	49592281	MEI1	Hyper	yes
chr1	52208388	52208663	276	-	1.22814	0.0353955	ncRNA_exonic	ENSGALT00010037810	lncRNA	ENSGALG00010015707	52207489	52215589	ENSGALG00010015707	Hyper	yes
chr1	52234060	52234235	176	-	1.78856	0.00399948	ncRNA_exonic	ENSGALT00010038053	lncRNA	ENSGALG00010015805	52230002	52252793	ENSGALG00010015805	Hyper	yes
chr1	53364309	53365459	1151	-	-1.31347	0.00840475	stop_codon	ENSGALT00010037386	protein_coding	ENSGALG00010015553	53358645	53366165	ASCL4	Hypo	yes
chr1	58443285	58443410	126	-	1.75506	0.00788066	3'UTR	ENSGALT00010023994	protein_coding	ENSGALG00010010106	58441811	58450241	C7orf73	Hyper	yes
chr1	65366629	65366729	101	-	2.33179	0.0204772	3'UTR	ENSGALT00010033307	protein_coding	ENSGALG00010013867	65366080	65396338	RECQL	Hyper	yes
chr1	68640489	68640589	101	-	1.17581	0.0294877	ncRNA_exonic	ENSGALT00010036069	lncRNA	ENSGALG00010014999	68640415	68644105	ENSGALG00010014999	Hyper	yes
chr1	77304011	77304136	126	-	-1.0562	0.0300158	3'UTR	ENSGALT00010057373	protein_coding	ENSGALG00010023569	77304012	77321764	LPCAT3	Hypo	yes
chr1	83181368	83181468	101	-	-2.44773	0.0360661	ncRNA_exonic	ENSGALT00010016687	lncRNA	ENSGALG00010007032	83177094	83308490	ENSGALG00010007032	Hypo	yes
chr1	92164884	92165472	589	-	-1.19574	0.0181709	ncRNA_exonic	ENSGALT00010020235	lncRNA	ENSGALG00010008479	92162810	92166239	ENSGALG00010008479	Hypo	yes
chr1	98741658	98741783	126	-	-1.87069	0.019465	ncRNA_exonic	ENSGALT00010020402	lncRNA	ENSGALG00010008574	98741559	98743142	ENSGALG00010008574	Hypo	yes
chr1	101554761	101555479	719	-	2.32355	0.0218663	ncRNA_exonic	ENSGALT00010033978	lncRNA	ENSGALG00010014146	101527224	101573848	ENSGALG00010014146	Hyper	yes
chr1	106175306	106175431	126	-	-2.0006	0.00621877	exonic	ENSGALT00010031002	protein_coding	ENSGALG00010012917	106108834	106258541	RUNX1	Hypo	yes
chr1	107653081	107653181	101	-	-1.7026	0.0218455	ncRNA_exonic	ENSGALT00010034545	lncRNA	ENSGALG00010014345	107652207	107657056	ENSGALG00010014345	Hypo	yes
chr1	108092000	108092125	126	-	-1.21531	0.0388654	3'UTR	ENSGALT00010032378	protein_coding	ENSGALG00010013449	108092001	108107160	LCA5L	Hypo	yes
chr1	108144433	108144783	351	-	2.24745	0.0257262	ncRNA_exonic	ENSGALT00010034634	lncRNA	ENSGALG00010014401	108136689	108149312	ENSGALG00010014401	Hyper	yes
chr1	109644874	109646052	1179	-	-1.46549	0.0286766	ncRNA_exonic	ENSGALT00010034846	lncRNA	ENSGALG00010014510	109644850	109651166	ENSGALG00010014510	Hypo	yes
chr1	112575843	112576393	551	-	-1.28538	0.0409676	ncRNA_exonic	ENSGALT00010008091	lncRNA	ENSGALG00010003481	112570049	112578941	ENSGALG00010003481	Hypo	yes
chr1	123095199	123095324	126	-	1.13278	0.00303915	3'UTR	ENSGALT00010005643	protein_coding	ENSGALG00010002448	123088850	123118190	RAB9A	Hyper	yes
chr1	123450762	123451337	576	-	-1.43814	0.00288071	ncRNA_exonic	ENSGALT00010007102	lncRNA	ENSGALG00010003047	123447752	123510698	ENSGALG00010003047	Hypo	yes
chr1	129148976	129149226	251	-	1.33034	0.00840926	ncRNA_exonic	ENSGALT00010007320	lncRNA	ENSGALG00010003143	129147077	129149634	ENSGALG00010003143	Hyper	yes
chr1	129270741	129273082	2342	-	-2.04972	0.00442283	exonic	ENSGALT00010004170	protein_coding	ENSGALG00010001831	129267256	129306964	CSF2RA	Hypo	yes
chr1	133591537	133591737	201	-	-1.11672	0.00105128	ncRNA_exonic	ENSGALT00010038625	lncRNA	ENSGALG00010016051	133591538	133594365	ENSGALG00010016051	Hypo	yes
chr1	137365110	137365485	376	-	-1.12439	0.0150218	3'UTR	ENSGALT00010034777	protein_coding	ENSGALG00010014469	137364411	137395342	TMCO3	Hypo	yes
chr1	144561294	144561394	101	-	-1.53161	0.0400926	3'UTR	ENSGALT00010013529	protein_coding	ENSGALG00010005660	144560670	144688847	UBAC2	Hypo	yes
chr1	147915049	147915324	276	-	-1.37825	0.036033	exonic	ENSGALT00010012932	protein_coding	ENSGALG00010005433	147379578	148019996	GPC5	Hypo	yes
chr1	167344168	167344518	351	-	1.12833	0.0455727	stop_codon	ENSGALT00010010973	protein_coding	ENSGALG00010004728	167343994	167378254	ENSGALG00010004728	Hyper	yes
chr1	168560544	168560669	126	-	1.06886	0.0348642	3'UTR	ENSGALT00010008954	protein_coding	ENSGALG00010003870	168559270	168569786	MED4	Hyper	yes
chr1	174596470	174612669	16200	-	1.22578	0.0389181	5'UTR	ENSGALT00010016325	protein_coding	ENSGALG00010006835	174446029	174690696	FRY	Hyper	yes
chr1	182589554	182589854	301	-	-1.27222	0.023095	stop_codon	ENSGALT00010018897	protein_coding	ENSGALG00010007928	182589555	182609024	C11orf70	Hypo	yes
chr1	188892696	188892871	176	-	1.61578	0.0425596	exonic	ENSGALT00010018685	protein_coding	ENSGALG00010007854	188866669	188893640	FAM181B	Hyper	yes
chr1	194608062	194608412	351	-	1.47892	0.0457909	ncRNA_exonic	ENSGALT00010008750	lncRNA	ENSGALG00010003783	194597000	194609585	ENSGALG00010003783	Hyper	yes
chr1	196212731	196212831	101	-	-1.08261	0.0401362	exonic	ENSGALT00010003911	protein_coding	ENSGALG00010001704	196210957	196289197	ENSGALG00010001704	Hypo	yes
chr2	496671	497912	1242	+	1.49872	0.000581127	exonic	ENSGALT00010066030	protein_coding	ENSGALG00010027235	496672	499234	ENSGALG00010027235	Hyper	yes
chr2	563783	563908	126	+	-1.21664	0.0187212	3'UTR	ENSGALT00010066058	protein_coding	ENSGALG00010027246	555488	570939	ZNF767	Hypo	yes
chr2	17656649	17666512	9864	+	1.44692	0.0355149	ncRNA_exonic	ENSGALT00010015793	lncRNA	ENSGALG00010006612	17656175	17731042	ENSGALG00010006612	Hyper	yes
chr2	18034223	18153298	119076	+	1.4557	0.044351	5'UTR	ENSGALT00010013938	protein_coding	ENSGALG00010005836	18032969	18327859	NEBL	Hyper	yes
chr2	22583969	22584284	316	+	-1.6848	0.00798282	3'UTR	ENSGALT00010011666	protein_coding	ENSGALG00010004970	22578062	22584284	RBM48	Hypo	yes
chr2	37654407	37654982	576	+	-1.17186	0.0445132	start_codon	ENSGALT00010005620	protein_coding	ENSGALG00010002438	37422055	37746383	RARB	Hypo	yes
chr2	37746266	37746383	118	+	-1.36773	0.0298249	3'UTR	ENSGALT00010005612	protein_coding	ENSGALG00010002438	37422055	37746383	RARB	Hypo	yes
chr2	46140818	46141068	251	+	-1.92251	0.000998887	ncRNA_exonic	ENSGALT00010048391	lncRNA	ENSGALG00010020033	46132062	46145770	ENSGALG00010020033	Hypo	yes
chr2	58315356	58315481	126	+	1.53634	0.0291248	ncRNA_exonic	ENSGALT00010020983	lncRNA	ENSGALG00010008844	58306407	58343929	ENSGALG00010008844	Hyper	yes
chr2	58343025	58343525	501	+	1.15247	0.00985322	ncRNA_exonic	ENSGALT00010020983	lncRNA	ENSGALG00010008844	58306407	58343929	ENSGALG00010008844	Hyper	yes
chr2	63890313	63890538	226	+	1.15063	0.0272621	3'UTR	ENSGALT00010024915	protein_coding	ENSGALG00010010416	63862931	63890712	SLC35B3	Hyper	yes
chr2	65267519	65267769	251	+	1.36212	0.000186551	3'UTR	ENSGALT00010026402	protein_coding	ENSGALG00010011015	65180283	65269008	LYRM4	Hyper	yes
chr2	65299584	65299934	351	+	1.69557	0.00609213	5'UTR	ENSGALT00010026832	protein_coding	ENSGALG00010011235	65286756	65322930	ENSGALG00010011235	Hyper	yes
chr2	71925265	71925740	476	+	1.34332	0.0156759	stop_codon	ENSGALT00010001632	protein_coding	ENSGALG00010000760	71830475	71926195	CDH10	Hyper	yes
chr2	79581504	79585008	3505	+	-1.31771	0.0325455	start_codon	ENSGALT00010001325	protein_coding	ENSGALG00010000626	79581380	79758235	ABCA13	Hypo	yes
chr2	83194071	83211112	17042	+	1.42662	0.035783	ncRNA_exonic	ENSGALT00010021300	lncRNA	ENSGALG00010008964	83193847	83257606	ENSGALG00010008964	Hyper	yes
chr2	83944665	83944840	176	+	-1.46012	0.00674389	ncRNA_exonic	ENSGALT00010020590	lncRNA	ENSGALG00010008681	83926352	83945496	ENSGALG00010008681	Hypo	yes
chr2	83944890	83945015	126	+	-1.73997	0.00354845	ncRNA_exonic	ENSGALT00010020590	lncRNA	ENSGALG00010008681	83926352	83945496	ENSGALG00010008681	Hypo	yes
chr2	85091929	85196335	104407	+	1.10907	0.000348567	start_codon	ENSGALT00010019178	protein_coding	ENSGALG00010008041	85091930	85229361	ENSGALG00010008041	Hyper	yes
chr2	88924680	88924780	101	+	-1.37045	0.0164959	3'UTR	ENSGALT00010019897	protein_coding	ENSGALG00010008319	88891063	88925832	ERP44	Hypo	yes
chr2	96805059	96805611	553	+	-1.27137	0.00686733	ncRNA_exonic	ENSGALT00010004728	lncRNA	ENSGALG00010002114	96804935	96806168	ENSGALG00010002114	Hypo	yes
chr2	107817939	107818189	251	+	-1.2304	0.0419183	stop_codon	ENSGALT00010013079	protein_coding	ENSGALG00010005479	107742212	107820182	ENSGALG00010005479	Hypo	yes
chr2	3249892	3250092	201	-	1.34206	0.00261605	3'UTR	ENSGALT00010060823	protein_coding	ENSGALG00010024904	3249893	3308890	ALS2CL	Hyper	yes
chr2	13502260	13502635	376	-	1.16119	0.027121	ncRNA_exonic	ENSGALT00010015154	lncRNA	ENSGALG00010006350	13501936	13568455	ENSGALG00010006350	Hyper	yes
chr2	29807286	29807386	101	-	-1.11931	0.0380398	ncRNA_exonic	ENSGALT00010012011	lncRNA	ENSGALG00010005105	29807287	29809675	ENSGALG00010005105	Hypo	yes
chr2	41818940	41819040	101	-	2.50247	0.00012645	3'UTR	ENSGALT00010045009	protein_coding	ENSGALG00010018601	41818841	42076542	CPNE4	Hyper	yes
chr2	46171477	46172627	1151	-	1.07148	0.000677155	stop_codon	ENSGALT00010040220	protein_coding	ENSGALG00010016682	46167603	46195946	GPR141	Hyper	yes
chr2	52733954	52734304	351	-	-1.42967	0.0109813	ncRNA_exonic	ENSGALT00010020252	lncRNA	ENSGALG00010008487	52731255	52735257	ENSGALG00010008487	Hypo	yes
chr2	58338506	58343306	4801	-	2.1326	0.00141246	ncRNA_exonic	ENSGALT00010020450	lncRNA	ENSGALG00010008604	58337507	58343340	ENSGALG00010008604	Hyper	yes
chr2	66105792	66105892	101	-	1.16156	0.0161211	5'UTR	ENSGALT00010027321	protein_coding	ENSGALG00010011426	66095521	66105972	NQO2	Hyper	yes
chr2	85363251	85363526	276	-	-1.22722	0.0163765	3'UTR	ENSGALT00010019440	protein_coding	ENSGALG00010008150	85363152	85392371	TERT	Hypo	yes
chr2	96129643	96130788	1146	-	-1.19265	0.0292494	start_codon	ENSGALT00010003256	protein_coding	ENSGALG00010001415	96122994	96131243	MC5R	Hypo	yes
chr2	96154918	96155018	101	-	1.21974	0.00731602	3'UTR	ENSGALT00010003270	protein_coding	ENSGALG00010001418	96154919	96169599	RNMT	Hyper	yes
chr2	110882251	110886570	4320	-	1.27626	0.00373884	exonic	ENSGALT00010011094	protein_coding	ENSGALG00010004780	110881602	110901812	ENSGALG00010004780	Hyper	yes
chr2	114509513	114509817	305	-	1.37027	0.00107797	5'UTR	ENSGALT00010007281	protein_coding	ENSGALG00010003121	114479602	114509822	ARMC1	Hyper	yes
chr2	120504538	120504988	451	-	-1.41514	0.00644921	3'UTR	ENSGALT00010010231	protein_coding	ENSGALG00010004375	120497664	120507896	ENSGALG00010004375	Hypo	yes
chr2	128149909	128150928	1020	-	1.02343	0.0147404	5'UTR	ENSGALT00010027274	protein_coding	ENSGALG00010011401	128135036	128155417	ANKRD46	Hyper	yes
chr2	131519743	131519893	151	-	1.16701	0.0197166	3'UTR	ENSGALT00010019062	protein_coding	ENSGALG00010007996	131519744	131546325	NUDCD1	Hyper	yes
chr2	135579421	135584695	5275	-	-1.0244	0.00559111	exonic	ENSGALT00010022257	protein_coding	ENSGALG00010009344	135527662	135599161	ENPP2	Hypo	yes
chr2	141047889	141049005	1117	-	1.11503	0.0460683	ncRNA_exonic	ENSGALT00010024763	lncRNA	ENSGALG00010010357	141047415	141051653	ENSGALG00010010357	Hyper	yes
chr3	2486002	2486177	176	+	2.36779	0.00130603	ncRNA_exonic	ENSGALT00010047582	lncRNA	ENSGALG00010019712	2484503	2492916	ENSGALG00010019712	Hyper	yes
chr3	9354279	9355194	916	+	-1.8608	0.0118352	ncRNA_exonic	ENSGALT00010048155	lncRNA	ENSGALG00010019945	9335590	9357287	ENSGALG00010019945	Hypo	yes
chr3	17555244	17555619	376	+	1.17008	0.0308887	3'UTR	ENSGALT00010040377	protein_coding	ENSGALG00010016752	17490016	17574298	TLR5	Hyper	yes
chr3	17773701	17777885	4185	+	-1.09347	0.00131441	stop_codon	ENSGALT00010047126	protein_coding	ENSGALG00010019524	17761366	17777891	HHIPL2	Hypo	yes
chr3	20419973	20420198	226	+	-1.25687	0.0307696	3'UTR	ENSGALT00010039305	protein_coding	ENSGALG00010016328	20050059	20420207	USH2A	Hypo	yes
chr3	26244366	26245830	1465	+	-2.20012	0.00017856	start_codon	ENSGALT00010044484	protein_coding	ENSGALG00010018414	26244217	26333652	EPAS1	Hypo	yes
chr3	26844026	26844551	526	+	-1.10373	0.00435833	ncRNA_exonic	ENSGALT00010052189	lncRNA	ENSGALG00010021522	26838628	26846449	ENSGALG00010021522	Hypo	yes
chr3	33436336	33436561	226	+	1.23433	0.0307992	3'UTR	ENSGALT00010016649	protein_coding	ENSGALG00010007017	33415765	33436565	SRD5A2	Hyper	yes
chr3	39439107	39439357	251	+	1.17621	0.00579181	start_codon	ENSGALT00010018997	protein_coding	ENSGALG00010007972	39439108	39444688	EXOC8	Hyper	yes
chr3	48113078	48128001	14924	+	1.1263	0.00897314	stop_codon	ENSGALT00010013295	protein_coding	ENSGALG00010005556	48097468	48130283	IYD	Hyper	yes
chr3	107245331	107245556	226	+	-1.07808	0.0400805	stop_codon	ENSGALT00010018681	protein_coding	ENSGALG00010007851	107244665	107245561	AvBD7	Hypo	yes
chr3	1932476	1932876	401	-	1.18575	0.0151752	3'UTR	ENSGALT00010041405	protein_coding	ENSGALG00010017162	1930777	1991462	BCL11A	Hyper	yes
chr3	2485845	2486020	176	-	3.4923	0.00185055	ncRNA_exonic	ENSGALT00010047037	lncRNA	ENSGALG00010019482	2484521	2492243	ENSGALG00010019482	Hyper	yes
chr3	8209720	8209845	126	-	1.90392	0.0392386	5'UTR	ENSGALT00010042249	protein_coding	ENSGALG00010017485	8103167	8289180	LBH	Hyper	yes
chr3	8883897	8884572	676	-	1.09988	0.0194924	exonic	ENSGALT00010042851	protein_coding	ENSGALG00010017723	8883823	8897017	KCNK12	Hyper	yes
chr3	9037739	9038064	326	-	-1.00136	0.0302878	ncRNA_exonic	ENSGALT00010047324	lncRNA	ENSGALG00010019620	9033065	9038495	ENSGALG00010019620	Hypo	yes
chr3	18503015	18503240	226	-	1.40492	0.00952232	start_codon	ENSGALT00010038696	protein_coding	ENSGALG00010016087	18478391	18503247	IARS2	Hyper	yes
chr3	21683767	21683942	176	-	-1.33816	0.0321066	ncRNA_exonic	ENSGALT00010051597	lncRNA	ENSGALG00010021285	21683368	21685114	ENSGALG00010021285	Hypo	yes
chr3	21959108	21959208	101	-	-1.73733	0.00346122	3'UTR	ENSGALT00010045439	protein_coding	ENSGALG00010018822	21956934	21979292	TRAF5	Hypo	yes
chr3	25197858	25198008	151	-	-1.82143	0.0218333	5'UTR	ENSGALT00010049432	protein_coding	ENSGALG00010020443	25163334	25198270	PREPL	Hypo	yes
chr3	26424566	26424691	126	-	1.12205	0.00710589	3'UTR	ENSGALT00010044523	protein_coding	ENSGALG00010018427	26423017	26446939	PIGF	Hyper	yes
chr3	26861764	26862039	276	-	-1.29569	0.0166784	ncRNA_exonic	ENSGALT00010052192	lncRNA	ENSGALG00010021524	26840472	26885259	ENSGALG00010021524	Hypo	yes
chr3	29875039	29875214	176	-	1.21856	0.0431695	3'UTR	ENSGALT00010052449	protein_coding	ENSGALG00010021606	29875040	29888091	RNF8	Hyper	yes
chr3	35985897	35986297	401	-	1.47231	0.0277374	exonic	ENSGALT00010021080	protein_coding	ENSGALG00010008880	35886239	36030424	FMN2	Hyper	yes
chr3	37117138	37208046	90909	-	1.47987	0.0440973	exonic	ENSGALT00010021605	protein_coding	ENSGALG00010009054	36847358	37208264	RYR2	Hyper	yes
chr3	38021778	38022078	301	-	-2.10126	0.00019912	ncRNA_exonic	ENSGALT00010025832	lncRNA	ENSGALG00010010802	38016829	38044347	ENSGALG00010010802	Hypo	yes
chr3	39364684	39367039	2356	-	-1.02187	0.0451836	5'UTR	ENSGALT00010018973	protein_coding	ENSGALG00010007960	39339166	39395287	TSNAX	Hypo	yes
chr3	41421299	41421449	151	-	2.16357	0.025524	start_codon	ENSGALT00010015583	protein_coding	ENSGALG00010006546	41285913	41421743	SMOC2	Hyper	yes
chr3	57484325	57484575	251	-	1.47049	0.0103276	5'UTR	ENSGALT00010012434	protein_coding	ENSGALG00010005248	57425668	57484657	TMEM200A	Hyper	yes
chr3	63546919	63548685	1767	-	1.00256	0.0195265	stop_codon	ENSGALT00010035789	protein_coding	ENSGALG00010014873	63546020	63549195	FAM26F	Hyper	yes
chr3	63601739	63601839	101	-	1.16273	0.00796991	3'UTR	ENSGALT00010030360	protein_coding	ENSGALG00010012690	63601640	63727019	NT5DC1	Hyper	yes
chr3	64584837	64585437	601	-	-1.0244	0.00103863	ncRNA_exonic	ENSGALT00010037467	lncRNA	ENSGALG00010015576	64584838	64588934	ENSGALG00010015576	Hypo	yes
chr3	66741408	66743893	2486	-	1.01459	0.0213638	stop_codon	ENSGALT00010034208	protein_coding	ENSGALG00010014210	66649454	66762794	ENSGALG00010014210	Hyper	yes
chr3	77616084	77616484	401	-	1.07987	0.00252791	3'UTR	ENSGALT00010006975	protein_coding	ENSGALG00010002995	77615485	77621135	RWDD2A	Hyper	yes
chr3	81246544	81246769	226	-	-1.19732	0.035696	3'UTR	ENSGALT00010005518	protein_coding	ENSGALG00010002405	81246545	81506336	KCNQ5	Hypo	yes
chr3	81776243	81776968	726	-	-1.09868	0.012357	exonic	ENSGALT00010005636	protein_coding	ENSGALG00010002446	81619152	81918069	RIMS1	Hypo	yes
chr3	95936177	95936457	281	-	2.49596	0.0357264	5'UTR	ENSGALT00010007841	protein_coding	ENSGALG00010003348	95904091	95956531	ADAM17	Hyper	yes
chr3	96969492	96973533	4042	-	-1.23074	0.0486401	ncRNA_exonic	ENSGALT00010009127	lncRNA	ENSGALG00010003945	96966239	96973702	ENSGALG00010003945	Hypo	yes
chr3	104799355	104799780	426	-	-1.04225	0.00999503	exonic	ENSGALT00010022924	protein_coding	ENSGALG00010009615	104789056	104815239	ENSGALG00010009615	Hypo	yes
chr3	105516184	105528547	12364	-	-1.30064	0.00306012	exonic	ENSGALT00010026037	protein_coding	ENSGALG00010010880	105508346	105592979	ELP3	Hypo	yes
chr3	107022501	107022701	201	-	1.71948	0.0159087	exonic	ENSGALT00010026962	protein_coding	ENSGALG00010011295	107010937	107030564	FAM167A	Hyper	yes
chr4	154085	154310	226	+	-1.31894	0.0102051	3'UTR	ENSGALT00010036595	protein_coding	ENSGALG00010015186	147784	155107	ENSGALG00010015186	Hypo	yes
chr4	9481033	9481208	176	+	-1.11246	0.00464224	3'UTR	ENSGALT00010046279	protein_coding	ENSGALG00010019125	9467389	9481715	ENSGALG00010019125	Hypo	yes
chr4	12269650	12284750	15101	+	-1.15776	0.0120217	exonic	ENSGALT00010032233	protein_coding	ENSGALG00010013390	12269376	12293517	SLC16A2	Hypo	yes
chr4	13072791	13076717	3927	+	-1.46104	0.00945225	exonic	ENSGALT00010033355	protein_coding	ENSGALG00010013917	13036911	13099740	TRPC5	Hypo	yes
chr4	14202605	14203030	426	+	-1.18535	0.0222681	ncRNA_exonic	ENSGALT00010039063	lncRNA	ENSGALG00010016255	14199228	14205310	ENSGALG00010016255	Hypo	yes
chr4	18800158	18800308	151	+	1.64042	0.034058	3'UTR	ENSGALT00010033772	protein_coding	ENSGALG00010014077	18784556	18863633	SLITRK2	Hyper	yes
chr4	19495099	19495424	326	+	-1.4934	0.0020626	3'UTR	ENSGALT00010035579	protein_coding	ENSGALG00010014793	19467072	19496575	TLR2A	Hypo	yes
chr4	31693896	31694121	226	+	-2.07273	0.000736427	ncRNA_exonic	ENSGALT00010020377	lncRNA	ENSGALG00010008558	31693797	31695437	ENSGALG00010008558	Hypo	yes
chr4	39089036	39089886	851	+	1.39487	0.00273307	ncRNA_exonic	ENSGALT00010020713	lncRNA	ENSGALG00010008728	39084374	39091911	ENSGALG00010008728	Hyper	yes
chr4	42950904	42951254	351	+	1.52591	0.0113765	ncRNA_exonic	ENSGALT00010010622	lncRNA	ENSGALG00010004569	42947795	42955918	ENSGALG00010004569	Hyper	yes
chr4	67629118	67642268	13151	+	1.70747	0.00642607	ncRNA_exonic	ENSGALT00010042057	lncRNA	ENSGALG00010017427	67612493	67654049	ENSGALG00010017427	Hyper	yes
chr4	81754389	81754605	217	+	1.10254	0.00553114	5'UTR	ENSGALT00010039552	protein_coding	ENSGALG00010016417	81754365	81776306	NOP14	Hyper	yes
chr4	82682473	82682789	317	+	-1.18561	0.00565521	start_codon	ENSGALT00010040358	protein_coding	ENSGALG00010016741	82682299	82705544	NELFA	Hypo	yes
chr4	85566339	85566839	501	+	-3.02179	0.0154867	3'UTR	ENSGALT00010041933	protein_coding	ENSGALG00010017378	85561840	85566858	ENSGALG00010017378	Hypo	yes
chr4	85757112	85757537	426	+	-1.98569	0.0166016	stop_codon	ENSGALT00010040567	protein_coding	ENSGALG00010016813	85750159	85758828	ENSGALG00010016813	Hypo	yes
chr4	90500576	90500751	176	+	1.5399	0.0262179	start_codon	ENSGALT00010042289	protein_coding	ENSGALG00010017502	90496765	90501780	NAT8B	Hyper	yes
chr4	90567731	90567906	176	+	-1.09208	0.0301483	exonic	ENSGALT00010014451	protein_coding	ENSGALG00010006038	90566030	90568797	ENSGALG00010006038	Hypo	yes
chr4	1852529	1852729	201	-	-1.19038	0.0495391	3'UTR	ENSGALT00010039390	protein_coding	ENSGALG00010016362	1852505	1861344	ENSGALG00010016362	Hypo	yes
chr4	2272846	2272996	151	-	-1.20346	0.0289683	exonic	ENSGALT00010041293	protein_coding	ENSGALG00010017111	2272022	2274753	GJB1	Hypo	yes
chr4	3649750	3649850	101	-	-1.57533	0.0264	exonic	ENSGALT00010041955	protein_coding	ENSGALG00010017387	3548756	3650123	HS6ST2	Hypo	yes
chr4	6653047	6766027	112981	-	-1.43565	0.0214692	exonic	ENSGALT00010043738	protein_coding	ENSGALG00010018092	6521188	6946132	PCDH11X	Hypo	yes
chr4	12335095	12335220	126	-	1.96356	0.0111851	3'UTR	ENSGALT00010032326	protein_coding	ENSGALG00010013427	12334321	12343455	KIAA2022	Hyper	yes
chr4	12536250	12536450	201	-	1.25848	2.95381e-05	3'UTR	ENSGALT00010032542	protein_coding	ENSGALG00010013524	12534951	12560995	ZDHHC15	Hyper	yes
chr4	19658315	19658515	201	-	-1.18914	0.0379914	ncRNA_exonic	ENSGALT00010039313	lncRNA	ENSGALG00010016342	19635663	19680764	ENSGALG00010016342	Hypo	yes
chr4	29525627	29525777	151	-	-1.94619	0.00345899	ncRNA_exonic	ENSGALT00010023662	lncRNA	ENSGALG00010009932	29520982	29571486	ENSGALG00010009932	Hypo	yes
chr4	39193606	39193731	126	-	-1.45406	0.0351637	3'UTR	ENSGALT00010017383	protein_coding	ENSGALG00010007283	39189912	39314339	STOX2	Hypo	yes
chr4	42888442	42888617	176	-	1.71381	0.00503827	3'UTR	ENSGALT00010006889	protein_coding	ENSGALG00010002956	42888368	42896992	SCRG1	Hyper	yes
chr4	46588407	46588507	101	-	-1.80393	0.0324852	5'UTR	ENSGALT00010008237	protein_coding	ENSGALG00010003531	46574451	46589365	PPM1K	Hypo	yes
chr4	50565280	50569904	4625	-	1.50469	0.00239349	exonic	ENSGALT00010012229	protein_coding	ENSGALG00010005178	50527674	50759827	EPHA5	Hyper	yes
chr4	51214978	51215803	826	-	-1.00429	0.00741733	3'UTR	ENSGALT00010011526	protein_coding	ENSGALG00010004924	51214879	51259486	ENSGALG00010004924	Hypo	yes
chr4	59584209	59584684	476	-	-1.43222	0.00587974	5'UTR	ENSGALT00010012398	protein_coding	ENSGALG00010005241	59539008	59612363	C4orf54	Hypo	yes
chr4	68955140	68957374	2235	-	1.82966	0.00352811	ncRNA_exonic	ENSGALT00010042141	lncRNA	ENSGALG00010017456	68948779	68957527	ENSGALG00010017456	Hyper	yes
chr5	211549	212232	684	+	-1.3566	0.00638694	start_codon	ENSGALT00010049223	protein_coding	ENSGALG00010020373	211475	217872	MS4A4A	Hypo	yes
chr5	582308	582508	201	+	1.17221	0.00424178	3'UTR	ENSGALT00010058972	protein_coding	ENSGALG00010024170	561510	582508	NUP160	Hyper	yes
chr5	5390429	5390554	126	+	-1.92355	0.0127532	3'UTR	ENSGALT00010046997	protein_coding	ENSGALG00010019458	5257262	5391234	ELP4	Hypo	yes
chr5	7650508	7650932	425	+	-1.00173	0.0400077	ncRNA_exonic	ENSGALT00010058665	lncRNA	ENSGALG00010024070	7649210	7651158	ENSGALG00010024070	Hypo	yes
chr5	9240654	9241479	826	+	-1.00384	0.000517926	stop_codon	ENSGALT00010049679	protein_coding	ENSGALG00010020586	9236230	9248069	C11orf16	Hypo	yes
chr5	11905294	11920495	15202	+	-1.41874	0.000824046	exonic	ENSGALT00010059512	protein_coding	ENSGALG00010024401	11824402	11939434	KCNC1	Hypo	yes
chr5	15398236	15398460	225	+	1.14518	0.00133743	3'UTR	ENSGALT00010056345	protein_coding	ENSGALG00010023118	15383336	15398460	PIDD1	Hyper	yes
chr5	24709068	24710117	1050	+	1.13121	0.00689179	exonic	ENSGALT00010048879	protein_coding	ENSGALG00010020250	24675349	24716529	ENSGALG00010020250	Hyper	yes
chr5	25188508	25191482	2975	+	-1.15532	0.0458732	exonic	ENSGALT00010047044	protein_coding	ENSGALG00010019472	25170021	25194170	CAPN3	Hypo	yes
chr5	25621762	25644640	22879	+	1.21307	0.0371092	ncRNA_exonic	ENSGALT00010057714	lncRNA	ENSGALG00010023687	25618704	25646499	ENSGALG00010023687	Hyper	yes
chr5	31702008	31704570	2563	+	-1.92996	0.000395429	exonic	ENSGALT00010012964	protein_coding	ENSGALG00010005436	31701809	31751230	AQR	Hypo	yes
chr5	31751006	31751131	126	+	1.41655	0.000684842	3'UTR	ENSGALT00010012973	protein_coding	ENSGALG00010005436	31701809	31751230	AQR	Hyper	yes
chr5	34363338	34363713	376	+	1.25075	0.0252797	exonic	ENSGALT00010013739	protein_coding	ENSGALG00010005763	34275080	34529869	AKAP6	Hyper	yes
chr5	34363738	34363838	101	+	1.9166	0.0118648	exonic	ENSGALT00010013739	protein_coding	ENSGALG00010005763	34275080	34529869	AKAP6	Hyper	yes
chr5	34526648	34527073	426	+	1.3498	0.00551058	exonic	ENSGALT00010013739	protein_coding	ENSGALG00010005763	34275080	34529869	AKAP6	Hyper	yes
chr5	42651551	42651995	445	+	1.66388	0.0179537	5'UTR	ENSGALT00010043492	protein_coding	ENSGALG00010017996	42649124	42670767	ZC3H14	Hyper	yes
chr5	44873018	44873118	101	+	-1.32924	0.0454084	3'UTR	ENSGALT00010040996	protein_coding	ENSGALG00010016978	44868944	44902002	FAM181A	Hypo	yes
chr5	52418389	52420113	1725	+	1.60461	0.0108967	exonic	ENSGALT00010042401	protein_coding	ENSGALG00010017543	52416382	52426007	ZBTB25	Hyper	yes
chr5	137844	138741	898	-	1.09656	0.0213583	exonic	ENSGALT00010057015	protein_coding	ENSGALG00010023397	137595	149198	ENSGALG00010023397	Hyper	yes
chr5	9253542	9253754	213	-	-1.84156	0.0145897	start_codon	ENSGALT00010049715	protein_coding	ENSGALG00010020601	9250316	9253754	AKIP1	Hypo	yes
chr5	15343844	15346564	2721	-	-1.20955	0.010404	5'UTR	ENSGALT00010056295	protein_coding	ENSGALG00010023104	15308691	15349497	ENSGALG00010023104	Hypo	yes
chr5	15377325	15377525	201	-	1.29343	0.00936543	3'UTR	ENSGALT00010056338	protein_coding	ENSGALG00010023115	15377226	15382263	RPLP2	Hyper	yes
chr5	16623862	16624062	201	-	1.28625	0.0456714	stop_codon	ENSGALT00010061881	protein_coding	ENSGALG00010025344	16623788	16640959	ENSGALG00010025344	Hyper	yes
chr5	25696049	25696249	201	-	1.1959	0.000200082	3'UTR	ENSGALT00010050508	protein_coding	ENSGALG00010020898	25696050	25712594	ENSGALG00010020898	Hyper	yes
chr5	25714071	25714271	201	-	1.1719	0.0108096	3'UTR	ENSGALT00010050444	protein_coding	ENSGALG00010020870	25714072	25719659	RIOX1	Hyper	yes
chr5	26802109	26802209	101	-	-1.19965	0.0368858	exonic	ENSGALT00010051610	protein_coding	ENSGALG00010021293	26719981	26802537	PCNX1	Hypo	yes
chr5	30716511	30717288	778	-	1.0429	0.0157549	ncRNA_exonic	ENSGALT00010016808	lncRNA	ENSGALG00010007082	30707925	30722123	ENSGALG00010007082	Hyper	yes
chr5	37393411	37394711	1301	-	1.04723	0.00717113	3'UTR	ENSGALT00010015089	protein_coding	ENSGALG00010006328	37393287	37414023	SYNDIG1L	Hyper	yes
chr5	38764201	38764301	101	-	1.55285	0.0118329	exonic	ENSGALT00010011507	protein_coding	ENSGALG00010004917	38751446	38766816	ENSGALG00010004917	Hyper	yes
chr5	40355768	40357184	1417	-	2.04756	0.0375032	5'UTR	ENSGALT00010016241	protein_coding	ENSGALG00010006828	40330789	40357203	GTF2A1	Hyper	yes
chr5	44518376	44518476	101	-	1.52633	0.00540398	5'UTR	ENSGALT00010037429	protein_coding	ENSGALG00010015565	44416223	44550053	ITPK1	Hyper	yes
chr5	45385075	45390727	5653	-	1.84161	0.0361745	ncRNA_exonic	ENSGALT00010043890	lncRNA	ENSGALG00010018169	45380776	45401103	ENSGALG00010018169	Hyper	yes
chr5	57479752	57479927	176	-	-1.67437	0.0181381	exonic	ENSGALT00010046423	protein_coding	ENSGALG00010019209	57476120	57480357	VCPKMT	Hypo	yes
chr5	57603743	57621994	18252	-	-1.43164	0.000527926	start_codon	ENSGALT00010046656	protein_coding	ENSGALG00010019295	57563600	57622020	MAP4K5	Hypo	yes
chr5	59140673	59140923	251	-	-1.66835	0.0421094	ncRNA_exonic	ENSGALT00010049005	lncRNA	ENSGALG00010020306	59139724	59167652	ENSGALG00010020306	Hypo	yes
chr6	69459	71381	1923	+	-1.23452	0.01902	start_codon	ENSGALT00010023153	protein_coding	ENSGALG00010009697	69385	72168	ENSGALG00010009697	Hypo	yes
chr6	7291643	7292218	576	+	1.02499	0.0420452	exonic	ENSGALT00010022014	protein_coding	ENSGALG00010009210	6794787	7292244	PCDH15	Hyper	yes
chr6	11111019	11111319	301	+	-1.66897	0.0343441	ncRNA_exonic	ENSGALT00010057240	lncRNA	ENSGALG00010023504	11072476	11153328	ENSGALG00010023504	Hypo	yes
chr6	17593899	17594312	414	+	-1.86946	0.00207838	start_codon	ENSGALT00010050482	protein_coding	ENSGALG00010020886	17590358	17692082	GBF1	Hypo	yes
chr6	23077298	23077598	301	+	1.40284	0.0119628	3'UTR	ENSGALT00010056452	protein_coding	ENSGALG00010023163	23067445	23077748	CRTAC1	Hyper	yes
chr6	24062161	24062436	276	+	-1.07726	0.015307	ncRNA_exonic	ENSGALT00010056018	lncRNA	ENSGALG00010023006	24057895	24062438	ENSGALG00010023006	Hypo	yes
chr6	25095727	25102225	6499	+	1.24693	0.02082	exonic	ENSGALT00010052014	protein_coding	ENSGALG00010021455	25074368	25129840	CFAP58	Hyper	yes
chr6	29997929	29998154	226	+	2.3764	0.0072235	ncRNA_exonic	ENSGALT00010056367	lncRNA	ENSGALG00010023129	29995828	30001037	ENSGALG00010023129	Hyper	yes
chr6	32099712	32102703	2992	+	1.09735	9.2717e-30	ncRNA_exonic	ENSGALT00010007130	lncRNA	ENSGALG00010003058	32090244	32102703	ENSGALG00010003058	Hyper	yes
chr6	33323046	33323246	201	+	-1.9461	0.0120406	3'UTR	ENSGALT00010005735	protein_coding	ENSGALG00010002487	33314263	33324509	BCCIP	Hypo	yes
chr6	34934195	34934570	376	+	1.23528	0.0391905	ncRNA_exonic	ENSGALT00010006627	lncRNA	ENSGALG00010002863	34932285	34934701	ENSGALG00010002863	Hyper	yes
chr6	3687815	3687915	101	-	1.68922	0.0272874	3'UTR	ENSGALT00010025967	protein_coding	ENSGALG00010010848	3687666	3701548	RGR	Hyper	yes
chr6	22909036	22909311	276	-	-1.34207	0.021499	3'UTR	ENSGALT00010044176	protein_coding	ENSGALG00010018311	22908337	22913019	NKX2-3	Hypo	yes
chr6	33786411	33798818	12408	-	-3.36547	0.0099244	exonic	ENSGALT00010006008	protein_coding	ENSGALG00010002603	33769814	33812362	INSYN2A	Hypo	yes
chr7	2403630	2403855	226	+	1.06037	0.0071609	stop_codon	ENSGALT00010026862	protein_coding	ENSGALG00010011251	2389248	2404699	FRZB	Hyper	yes
chr7	2602570	2602945	376	+	1.00497	0.0341281	exonic	ENSGALT00010027057	protein_coding	ENSGALG00010011321	2441312	2633123	MAP2	Hyper	yes
chr7	4650662	4650937	276	+	2.35021	0.0262525	ncRNA_exonic	ENSGALT00010037541	lncRNA	ENSGALG00010015600	4649341	4654569	ENSGALG00010015600	Hyper	yes
chr7	11438878	11439102	225	+	-1.62791	0.0105511	start_codon	ENSGALT00010061496	protein_coding	ENSGALG00010025207	11437907	11534696	BMPR2	Hypo	yes
chr7	17271917	17274814	2898	+	1.12059	0.0361878	ncRNA_exonic	ENSGALT00010064584	lncRNA	ENSGALG00010026596	17251386	17276759	ENSGALG00010026596	Hyper	yes
chr7	20208805	20209030	226	+	-1.39373	0.0230171	3'UTR	ENSGALT00010062884	protein_coding	ENSGALG00010025791	20110395	20290619	FIGN	Hypo	yes
chr7	26062147	26062472	326	+	-2.0238	0.00844251	ncRNA_exonic	ENSGALT00010053796	lncRNA	ENSGALG00010022118	26054569	26063725	ENSGALG00010022118	Hypo	yes
chr7	27423070	27423170	101	+	-2.754	0.00173487	3'UTR	ENSGALT00010048176	protein_coding	ENSGALG00010019932	27033019	27476668	KALRN	Hypo	yes
chr7	35826270	35826420	151	+	2.14164	0.00471677	ncRNA_exonic	ENSGALT00010026392	lncRNA	ENSGALG00010011016	35825133	35827529	ENSGALG00010011016	Hyper	yes
chr7	1881182	1881357	176	-	1.50292	0.038506	exonic	ENSGALT00010032315	protein_coding	ENSGALG00010013423	1880433	2071133	ZNF804A	Hyper	yes
chr7	15151850	15152150	301	-	1.45345	0.00551109	3'UTR	ENSGALT00010058011	protein_coding	ENSGALG00010023793	15151301	15164190	RBM45	Hyper	yes
chr7	19441306	19441681	376	-	-1.19123	0.0458726	stop_codon	ENSGALT00010062468	protein_coding	ENSGALG00010025597	19439332	19512749	SCN2A	Hypo	yes
chr7	22026369	22026744	376	-	1.78157	0.0155711	stop_codon	ENSGALT00010051199	protein_coding	ENSGALG00010021142	22026370	22035655	WNT6	Hyper	yes
chr7	27652408	27652608	201	-	1.40495	0.0127216	ncRNA_exonic	ENSGALT00010053237	lncRNA	ENSGALG00010021888	27648595	27656401	ENSGALG00010021888	Hyper	yes
chr7	34545725	34545850	126	-	-1.03845	0.00110322	5'UTR	ENSGALT00010022912	protein_coding	ENSGALG00010009609	34532159	34545898	MMADHC	Hypo	yes
chr7	34784724	34785124	401	-	1.12122	2.03287e-05	3'UTR	ENSGALT00010024119	protein_coding	ENSGALG00010010115	34784575	34904764	NEB	Hyper	yes
chr7	36161505	36161680	176	-	-1.1922	0.0292309	5'UTR	ENSGALT00010026207	protein_coding	ENSGALG00010010943	36132025	36161905	WDSUB1	Hypo	yes
chr8	3706906	3707056	151	+	-1.26656	0.0290967	exonic	ENSGALT00010030817	protein_coding	ENSGALG00010012851	3698028	3710675	ENSGALG00010012851	Hypo	yes
chr8	14395603	14395953	351	+	-1.32189	0.0012869	ncRNA_exonic	ENSGALT00010059184	lncRNA	ENSGALG00010024265	14394729	14397171	ENSGALG00010024265	Hypo	yes
chr8	27277941	27278391	451	+	1.14113	0.00213297	ncRNA_exonic	ENSGALT00010065561	lncRNA	ENSGALG00010027044	27275046	27281840	ENSGALG00010027044	Hyper	yes
chr8	27991710	27992841	1132	+	-1.31812	0.016081	exonic	ENSGALT00010058873	protein_coding	ENSGALG00010024142	27963181	28003117	DNAJC6	Hypo	yes
chr8	4531383	4531658	276	-	1.30595	0.0472701	3'UTR	ENSGALT00010033049	protein_coding	ENSGALG00010013766	4531334	4697590	DNM3	Hyper	yes
chr8	28459763	28460163	401	-	1.34084	0.0104379	3'UTR	ENSGALT00010057248	protein_coding	ENSGALG00010023506	28459714	28466562	RPE65	Hyper	yes
chr9	1021160	1021485	326	+	1.23834	0.0361159	3'UTR	ENSGALT00010058658	protein_coding	ENSGALG00010024064	1006344	1021614	GPR17	Hyper	yes
chr9	2227817	2229403	1587	+	1.24302	0.0150956	start_codon	ENSGALT00010059376	protein_coding	ENSGALG00010024344	2227718	2269145	YEATS2	Hyper	yes
chr9	7625413	7625963	551	+	1.03175	0.0242101	ncRNA_exonic	ENSGALT00010064152	lncRNA	ENSGALG00010026366	7619212	7626254	ENSGALG00010026366	Hyper	yes
chr9	14576055	14576580	526	+	-1.46443	0.00116184	3'UTR	ENSGALT00010033175	protein_coding	ENSGALG00010013820	14558614	14576651	MASP1	Hypo	yes
chr9	18979768	18980690	923	+	-1.02392	0.0394828	ncRNA_exonic	ENSGALT00010045878	lncRNA	ENSGALG00010018954	18979644	18983550	ENSGALG00010018954	Hypo	yes
chr9	2013001	2013101	101	-	-1.39825	0.0291211	exonic	ENSGALT00010059124	protein_coding	ENSGALG00010024234	1909857	2115118	ENSGALG00010024234	Hypo	yes
chr9	8064117	8064492	376	-	1.20837	0.046941	exonic	ENSGALT00010063396	protein_coding	ENSGALG00010025990	8062093	8064731	FAM124B	Hyper	yes
chr9	9022617	9035907	13291	-	2.37635	0.00116679	exonic	ENSGALT00010057778	protein_coding	ENSGALG00010023702	8974187	9038868	COL4A4	Hyper	yes
chr9	12866760	12867272	513	-	-1.95426	5.48118e-06	exonic	ENSGALT00010042852	protein_coding	ENSGALG00010017719	12866711	12882931	ENSGALG00010017719	Hypo	yes
chr9	14972535	14972810	276	-	-1.83393	0.00114334	3'UTR	ENSGALT00010037660	protein_coding	ENSGALG00010015618	14972411	14980613	NCL	Hypo	yes
chr9	15422968	15423443	476	-	-1.1878	0.0207566	start_codon	ENSGALT00010043425	protein_coding	ENSGALG00010017972	15409021	15423517	ENSGALG00010017972	Hypo	yes
chr9	23077512	23078886	1375	-	1.16565	0.000746237	5'UTR	ENSGALT00010002404	protein_coding	ENSGALG00010001082	23074028	23080835	P2RY1	Hyper	yes
chr9	23321910	23322335	426	-	1.0648	0.0148775	ncRNA_exonic	ENSGALT00010003636	lncRNA	ENSGALG00010001590	23319159	23322348	ENSGALG00010001590	Hyper	yes
chr10	184527	185893	1367	+	2.42189	1.24247e-06	5'UTR	ENSGALT00010053122	protein_coding	ENSGALG00010021832	184528	187165	ENSGALG00010021832	Hyper	yes
chr10	1335731	1335980	250	+	-1.38864	0.0180809	3'UTR	ENSGALT00010056673	protein_coding	ENSGALG00010023244	1334180	1335980	PPIB	Hypo	yes
chr10	6915987	6916173	187	+	1.13314	0.0255556	3'UTR	ENSGALT00010055877	protein_coding	ENSGALG00010022957	6891765	6916173	SLTM	Hyper	yes
chr10	7838711	7838931	221	+	1.46176	0.00204462	3'UTR	ENSGALT00010054658	protein_coding	ENSGALG00010022466	7788699	7838931	NEDD4	Hyper	yes
chr10	503967	504142	176	-	-1.89356	0.00470731	5'UTR	ENSGALT00010053195	protein_coding	ENSGALG00010021870	500976	508291	ENSGALG00010021870	Hypo	yes
chr10	1336700	1336800	101	-	1.46112	0.0179036	exonic	ENSGALT00010056693	protein_coding	ENSGALG00010023255	1335664	1337372	SNX22	Hyper	yes
chr10	8279958	8280608	651	-	1.19744	0.0291368	exonic	ENSGALT00010053020	protein_coding	ENSGALG00010021779	8165343	8330634	UNC13C	Hyper	yes
chr10	11132804	11136926	4123	-	1.2507	0.00132476	stop_codon	ENSGALT00010039978	protein_coding	ENSGALG00010016591	11131130	11207626	HOMER2	Hyper	yes
chr10	12623427	12627663	4237	-	1.46283	0.0428344	5'UTR	ENSGALT00010047842	protein_coding	ENSGALG00010019810	12593889	12643338	ZFAND6	Hyper	yes
chr10	12836300	12836400	101	-	-1.71501	0.0388808	3'UTR	ENSGALT00010048088	protein_coding	ENSGALG00010019899	12829439	12844600	ENSGALG00010019899	Hypo	yes
chr10	20246804	20248517	1714	-	1.30686	0.0381893	5'UTR	ENSGALT00010000053	protein_coding	ENSGALG00010000044	20222126	20277524	MAP1A	Hyper	yes
chr11	4558353	4559596	1244	+	-1.41395	0.014016	exonic	ENSGALT00010051620	protein_coding	ENSGALG00010021298	4518013	4581299	RPGRIP1L	Hypo	yes
chr11	15041062	15041287	226	+	-2.84599	0.0270874	ncRNA_exonic	ENSGALT00010023765	lncRNA	ENSGALG00010009992	15038538	15042900	ENSGALG00010009992	Hypo	yes
chr11	19308515	19308915	401	+	1.33971	0.00781745	ncRNA_exonic	ENSGALT00010024017	lncRNA	ENSGALG00010010120	19293416	19345548	ENSGALG00010010120	Hyper	yes
chr11	518089	518289	201	-	1.37976	0.000136358	3'UTR	ENSGALT00010059701	protein_coding	ENSGALG00010024475	518090	527198	ADGRG1	Hyper	yes
chr11	1821588	1821738	151	-	1.56167	0.0340414	exonic	ENSGALT00010056630	protein_coding	ENSGALG00010023225	1801672	1822605	PDPR	Hyper	yes
chr11	7467201	7467326	126	-	1.81764	0.00920157	3'UTR	ENSGALT00010057869	protein_coding	ENSGALG00010023733	7466577	7472775	ORC6	Hyper	yes
chr11	8931075	8933015	1941	-	1.69476	0.00708611	5'UTR	ENSGALT00010060101	protein_coding	ENSGALG00010024626	8866476	9241933	TSHZ3	Hyper	yes
chr11	17436577	17436677	101	-	-1.04367	0.0218542	exonic	ENSGALT00010016475	protein_coding	ENSGALG00010006939	17415082	17436929	FBXO31	Hypo	yes
chr11	19308205	19308705	501	-	1.33916	0.00556931	ncRNA_exonic	ENSGALT00010024108	lncRNA	ENSGALG00010010148	19293281	19318949	ENSGALG00010010148	Hyper	yes
chr11	19390967	19391142	176	-	-1.11958	0.0285759	3'UTR	ENSGALT00010020090	protein_coding	ENSGALG00010008397	19387043	19399292	ATXN1L	Hypo	yes
chr12	45998	47803	1806	+	-1.172	0.0229065	start_codon	ENSGALT00010067846	protein_coding	ENSGALG00010027991	45999	55944	ENSGALG00010027991	Hypo	yes
chr12	9229917	9230067	151	+	-1.01915	0.0459612	3'UTR	ENSGALT00010065874	protein_coding	ENSGALG00010027145	9205500	9230706	CELSR3	Hypo	yes
chr12	14054388	14054713	326	+	2.20365	0.0011336	ncRNA_exonic	ENSGALT00010054755	lncRNA	ENSGALG00010022501	14049714	14074853	ENSGALG00010022501	Hyper	yes
chr12	465199	465574	376	-	-1.96194	0.0117138	ncRNA_exonic	ENSGALT00010068546	lncRNA	ENSGALG00010028317	397224	485142	ENSGALG00010028317	Hypo	yes
chr12	6564961	6565086	126	-	2.33261	0.00826034	ncRNA_exonic	ENSGALT00010068483	lncRNA	ENSGALG00010028282	6561662	6567477	ENSGALG00010028282	Hyper	yes
chr12	14054156	14054506	351	-	1.82121	0.00580916	ncRNA_exonic	ENSGALT00010054740	lncRNA	ENSGALG00010022495	14047757	14134688	ENSGALG00010022495	Hyper	yes
chr12	14061356	14061881	526	-	-1.18782	0.0106815	ncRNA_exonic	ENSGALT00010054740	lncRNA	ENSGALG00010022495	14047757	14134688	ENSGALG00010022495	Hypo	yes
chr12	19630830	19631529	700	-	1.39458	0.00238396	3'UTR	ENSGALT00010046112	protein_coding	ENSGALG00010019047	19630806	19633370	GHRL	Hyper	yes
chr13	1379023	1379348	326	+	2.40986	0.00114187	exonic	ENSGALT00010027230	protein_coding	ENSGALG00010011382	1363466	1386827	ENSGALG00010011382	Hyper	yes
chr13	1471511	1471861	351	+	-2.20855	0.0194008	exonic	ENSGALT00010027105	protein_coding	ENSGALG00010011329	1470562	1518612	PCDHGC3	Hypo	yes
chr13	7416754	7417129	376	+	1.34877	0.0139678	ncRNA_exonic	ENSGALT00010030183	lncRNA	ENSGALG00010012603	7398896	7418096	ENSGALG00010012603	Hyper	yes
chr13	16998889	16999039	151	+	-1.22838	0.00187222	ncRNA_exonic	ENSGALT00010041039	lncRNA	ENSGALG00010016995	16998490	17000076	ENSGALG00010016995	Hypo	yes
chr13	883365	883590	226	-	1.3804	0.000484137	exonic	ENSGALT00010026181	protein_coding	ENSGALG00010010934	881582	886583	ENSGALG00010010934	Hyper	yes
chr13	8663803	8664353	551	-	-1.01769	0.02842	3'UTR	ENSGALT00010019674	protein_coding	ENSGALG00010008227	8662754	8667151	DUSP1	Hypo	yes
chr13	9987284	9987659	376	-	-1.962	0.000954882	ncRNA_exonic	ENSGALT00010030372	lncRNA	ENSGALG00010012697	9987160	9988981	ENSGALG00010012697	Hypo	yes
chr13	11020450	11021386	937	-	1.45694	0.00422241	stop_codon	ENSGALT00010036281	protein_coding	ENSGALG00010015076	11020451	11048454	ITK	Hyper	yes
chr13	11962961	11964524	1564	-	1.45477	0.0105583	exonic	ENSGALT00010040060	protein_coding	ENSGALG00010016612	11927648	12037523	GRIA1	Hyper	yes
chr13	16482364	16482539	176	-	1.22903	0.0153464	ncRNA_exonic	ENSGALT00010041782	lncRNA	ENSGALG00010017325	16481615	16491766	ENSGALG00010017325	Hyper	yes
chr14	2307435	2307660	226	+	1.30339	0.0283659	5'UTR	ENSGALT00010054861	protein_coding	ENSGALG00010022540	2305886	2344136	GPR146	Hyper	yes
chr14	2652001	2652276	276	+	-1.38242	0.023638	ncRNA_exonic	ENSGALT00010055601	lncRNA	ENSGALG00010022856	2649160	2658931	ENSGALG00010022856	Hypo	yes
chr14	6742086	6742186	101	+	1.02577	0.0458048	3'UTR	ENSGALT00010044315	protein_coding	ENSGALG00010018355	6666487	6744479	PRKCB	Hyper	yes
chr14	6938990	6939602	613	+	-1.39017	0.0338259	exonic	ENSGALT00010041569	protein_coding	ENSGALG00010017246	6938231	6947801	GGA2	Hypo	yes
chr14	7443666	7444076	411	+	1.15842	0.0346739	5'UTR	ENSGALT00010049595	protein_coding	ENSGALG00010020533	7443667	7478902	UNKL	Hyper	yes
chr14	2248646	2248821	176	-	-1.62242	0.0128005	ncRNA_exonic	ENSGALT00010055040	lncRNA	ENSGALG00010022624	2244937	2248821	ENSGALG00010022624	Hypo	yes
chr14	5995307	5998429	3123	-	1.33226	0.00107927	5'UTR	ENSGALT00010044773	protein_coding	ENSGALG00010018505	5984086	5998429	CHTF18	Hyper	yes
chr14	6883468	6883893	426	-	-1.61347	0.000466775	start_codon	ENSGALT00010042708	protein_coding	ENSGALG00010017669	6879435	6883928	ENSGALG00010017669	Hypo	yes
chr14	7429300	7429475	176	-	-1.06931	0.0404226	3'UTR	ENSGALT00010049349	protein_coding	ENSGALG00010020415	7427476	7433261	TSR3	Hypo	yes
chr14	9014902	9015002	101	-	1.31399	0.0406442	3'UTR	ENSGALT00010046715	protein_coding	ENSGALG00010019316	9009433	9067600	CLEC16A	Hyper	yes
chr14	15080015	15080440	426	-	1.03961	0.0258728	exonic	ENSGALT00010041093	protein_coding	ENSGALG00010017006	15068650	15134000	DNAH3	Hyper	yes
chr14	15112296	15114828	2533	-	-1.33742	0.0247368	exonic	ENSGALT00010041093	protein_coding	ENSGALG00010017006	15068650	15134000	DNAH3	Hypo	yes
chr14	15133339	15133764	426	-	1.45563	0.00753551	5'UTR	ENSGALT00010041093	protein_coding	ENSGALG00010017006	15068650	15134000	DNAH3	Hyper	yes
chr15	5748909	5749059	151	+	-1.17071	0.00972634	exonic	ENSGALT00010062027	protein_coding	ENSGALG00010025407	5748685	5789728	MLXIP	Hypo	yes
chr15	6620568	6621728	1161	+	1.28472	0.0353961	start_codon	ENSGALT00010055021	protein_coding	ENSGALG00010022614	6619481	6628325	DAO	Hyper	yes
chr15	9431159	9432062	904	+	1.22309	0.0119439	exonic	ENSGALT00010052739	protein_coding	ENSGALG00010021649	9399967	9441324	PXN	Hyper	yes
chr15	9571096	9571329	234	+	-1.82638	0.00660005	start_codon	ENSGALT00010050710	protein_coding	ENSGALG00010020981	9570797	9640442	CIT	Hypo	yes
chr15	9975636	9975761	126	+	-1.32912	0.0242607	ncRNA_exonic	ENSGALT00010065285	lncRNA	ENSGALG00010026900	9965390	9976662	ENSGALG00010026900	Hypo	yes
chr15	10406489	10407364	876	+	-1.18006	0.00158754	stop_codon	ENSGALT00010000524	protein_coding	ENSGALG00010000271	10342495	10407596	RTN4R	Hypo	yes
chr15	5617435	5617685	251	-	2.17436	0.0152726	3'UTR	ENSGALT00010061856	protein_coding	ENSGALG00010025334	5616386	5642028	RHOF	Hyper	yes
chr15	6111872	6112572	701	-	1.31904	0.00121003	3'UTR	ENSGALT00010062768	protein_coding	ENSGALG00010025720	6109698	6121004	FAM109A	Hyper	yes
chr15	7153046	7153171	126	-	-1.81625	0.00705081	3'UTR	ENSGALT00010057339	protein_coding	ENSGALG00010023555	7151847	7166001	HPS4	Hypo	yes
chr15	8841783	8842183	401	-	1.27549	0.0364913	ncRNA_exonic	ENSGALT00010065271	lncRNA	ENSGALG00010026895	8836547	8849307	ENSGALG00010026895	Hyper	yes
chr15	9767733	9767858	126	-	-2.66224	0.000581894	ncRNA_exonic	ENSGALT00010065239	lncRNA	ENSGALG00010026883	9764834	9797100	ENSGALG00010026883	Hypo	yes
chr15	10012326	10012526	201	-	1.48594	0.00254428	3'UTR	ENSGALT00010053915	protein_coding	ENSGALG00010022162	10011827	10032130	ENSGALG00010022162	Hyper	yes
chr15	10082257	10082357	101	-	-1.58021	0.00405459	3'UTR	ENSGALT00010000921	protein_coding	ENSGALG00010000441	10082258	10087270	ENSGALG00010000441	Hypo	yes
chr15	10781062	10781262	201	-	2.70034	0.000240683	3'UTR	ENSGALT00010000564	protein_coding	ENSGALG00010000298	10781063	10784581	SLC35E4	Hyper	yes
chr15	10816619	10816744	126	-	-1.85441	1.15962e-05	start_codon	ENSGALT00010000397	protein_coding	ENSGALG00010000202	10813934	10817787	ENSGALG00010000202	Hypo	yes
chr16	124529	124725	197	+	-1.04688	0.0110767	3'UTR	ENSGALT00010004015	protein_coding	ENSGALG00010001756	120126	124725	ENSGALG00010001756	Hypo	yes
chr16	1697053	1697328	276	+	1.25234	0.0368927	3'UTR	ENSGALT00010005513	protein_coding	ENSGALG00010002403	1686589	1697533	ZNFY3	Hyper	yes
chr16	868103	868478	376	-	1.30942	0.00279921	3'UTR	ENSGALT00010004246	protein_coding	ENSGALG00010001871	858801	889168	ENSGALG00010001871	Hyper	yes
chr16	1710497	1710728	232	-	-3.56224	0.000850362	exonic	ENSGALT00010005549	protein_coding	ENSGALG00010002414	1709101	1720162	ENSGALG00010002414	Hypo	yes
chr16	1826048	1826623	576	-	2.37641	1.92049e-05	exonic	ENSGALT00010008702	protein_coding	ENSGALG00010003767	1824578	1833805	ENSGALG00010003767	Hyper	yes
chr16	2067002	2067201	200	-	1.90426	0.00608942	exonic	ENSGALT00010006020	protein_coding	ENSGALG00010002604	2066434	2068453	BLEC3	Hyper	yes
chr16	2286011	2286399	389	-	1.20618	0.042836	3'UTR	ENSGALT00010007623	protein_coding	ENSGALG00010003250	2285937	2289446	CD1C	Hyper	yes
chr16	2347081	2347381	301	-	2.98944	0.0275731	exonic	ENSGALT00010003833	protein_coding	ENSGALG00010001672	2347082	2420398	ENSGALG00010001672	Hyper	yes
chr17	5690928	5691178	251	-	1.12419	0.00703494	3'UTR	ENSGALT00010068164	protein_coding	ENSGALG00010028128	5690929	5750561	DNM1	Hyper	yes
chr17	8359007	8366753	7747	-	1.18629	0.00154022	5'UTR	ENSGALT00010069967	protein_coding	ENSGALG00010028919	8351541	8366886	EGFL7	Hyper	yes
chr18	811315	811515	201	+	-1.27305	0.0147494	3'UTR	ENSGALT00010070558	protein_coding	ENSGALG00010029195	774035	817181	GLP2R	Hypo	yes
chr18	811540	811640	101	+	-1.68663	0.00174342	3'UTR	ENSGALT00010070558	protein_coding	ENSGALG00010029195	774035	817181	GLP2R	Hypo	yes
chr18	2295760	2295985	226	+	1.28032	0.0172903	3'UTR	ENSGALT00010070943	protein_coding	ENSGALG00010029334	2290141	2295989	PIRT	Hyper	yes
chr18	4329899	4332160	2262	+	1.44517	0.00835972	start_codon	ENSGALT00010070460	protein_coding	ENSGALG00010029158	4329400	4338060	CD7	Hyper	yes
chr18	4988356	4990222	1867	+	1.07194	0.0183709	5'UTR	ENSGALT00010071107	protein_coding	ENSGALG00010029398	4984090	4999065	RHBDF2	Hyper	yes
chr18	5402976	5405821	2846	+	1.79182	0.00936474	5'UTR	ENSGALT00010072155	protein_coding	ENSGALG00010029835	5402339	5439258	RECQL5	Hyper	yes
chr18	7064865	7065015	151	+	-2.2498	0.00227257	ncRNA_exonic	ENSGALT00010072606	lncRNA	ENSGALG00010030072	7038048	7093156	ENSGALG00010030072	Hypo	yes
chr18	7083615	7084290	676	+	-1.52652	0.00403948	ncRNA_exonic	ENSGALT00010072605	lncRNA	ENSGALG00010030072	7038048	7093156	ENSGALG00010030072	Hypo	yes
chr18	9809862	9810537	676	+	1.13669	0.0343862	3'UTR	ENSGALT00010071344	protein_coding	ENSGALG00010029516	9808500	9809978	ENSGALG00010029516	Hyper	yes
chr18	5157840	5158565	726	-	-1.14381	0.0057488	3'UTR	ENSGALT00010071872	protein_coding	ENSGALG00010029715	5157841	5162454	GALR2	Hypo	yes
chr18	5612763	5612888	126	-	-1.15549	0.000140978	3'UTR	ENSGALT00010070477	protein_coding	ENSGALG00010029165	5610964	5618618	RAC3	Hypo	yes
chr18	7083443	7083993	551	-	-1.60893	0.00320869	ncRNA_exonic	ENSGALT00010072612	lncRNA	ENSGALG00010030073	7050594	7170505	ENSGALG00010030073	Hypo	yes
chr18	7388363	7388488	126	-	-1.01616	0.0103503	3'UTR	ENSGALT00010071597	protein_coding	ENSGALG00010029610	7388239	7422209	ERN1	Hypo	yes
chr18	7586837	7599627	12791	-	1.66997	0.0267367	5'UTR	ENSGALT00010070889	protein_coding	ENSGALG00010029312	7545660	7600351	SMURF2	Hyper	yes
chr19	608353	608753	401	+	-3.24413	8.30868e-07	exonic	ENSGALT00010072373	protein_coding	ENSGALG00010029944	604996	609509	ENSGALG00010029944	Hypo	yes
chr19	4601576	4607607	6032	+	-1.00256	0.0212209	exonic	ENSGALT00010070851	protein_coding	ENSGALG00010029297	4595739	4611269	SH2B2	Hypo	yes
chr19	4609292	4609567	276	+	1.24831	0.0115493	stop_codon	ENSGALT00010070851	protein_coding	ENSGALG00010029297	4595739	4611269	SH2B2	Hyper	yes
chr19	4720175	4728066	7892	+	-1.03283	0.028356	start_codon	ENSGALT00010071592	protein_coding	ENSGALG00010029611	4720151	4738737	YWHAG	Hypo	yes
chr19	5869375	5869525	151	+	-1.03291	0.0431478	exonic	ENSGALT00010071069	protein_coding	ENSGALG00010029384	5867587	5879230	WDR81	Hypo	yes
chr19	6562735	6563035	301	+	-1.02981	0.0393224	3'UTR	ENSGALT00010071834	protein_coding	ENSGALG00010029699	6556137	6563727	ANKRD13B	Hypo	yes
chr19	6563210	6563710	501	+	-1.23659	0.00424259	3'UTR	ENSGALT00010071834	protein_coding	ENSGALG00010029699	6556137	6563727	ANKRD13B	Hypo	yes
chr19	841952	842077	126	-	1.13699	0.0237808	3'UTR	ENSGALT00010071414	protein_coding	ENSGALG00010029544	841953	852450	ENSGALG00010029544	Hyper	yes
chr19	853291	853491	201	-	-1.21789	0.0401994	3'UTR	ENSGALT00010071419	protein_coding	ENSGALG00010029547	853292	887944	ENSGALG00010029547	Hypo	yes
chr19	4654481	4654706	226	-	2.34278	0.000368163	stop_codon	ENSGALT00010072345	protein_coding	ENSGALG00010029932	4654328	4661476	RASA4B	Hyper	yes
chr19	5953407	5953782	376	-	1.08123	0.0489609	exonic	ENSGALT00010071091	protein_coding	ENSGALG00010029392	5951008	5979660	RTN4RL1	Hyper	yes
chr20	5454563	5454838	276	+	1.70339	0.0287553	exonic	ENSGALT00010060994	protein_coding	ENSGALG00010024979	5454514	5454843	ENSGALG00010024979	Hyper	yes
chr20	8715930	8716030	101	+	1.69179	0.0132014	3'UTR	ENSGALT00010054323	protein_coding	ENSGALG00010022320	8684109	8716093	COL9A3	Hyper	yes
chr20	10147184	10147719	536	+	1.64134	0.0147349	start_codon	ENSGALT00010032547	protein_coding	ENSGALG00010013526	10143771	10149564	SIRPA	Hyper	yes
chr20	10489977	10490114	138	+	-1.21543	0.0165454	3'UTR	ENSGALT00010032020	protein_coding	ENSGALG00010013307	10485303	10490114	POFUT1	Hypo	yes
chr20	10147076	10147376	301	-	1.54701	0.0114429	5'UTR	ENSGALT00010032511	protein_coding	ENSGALG00010013509	10143718	10148764	ENSGALG00010013509	Hyper	yes
chr20	11192739	11193264	526	-	-1.02904	0.0367668	exonic	ENSGALT00010039106	protein_coding	ENSGALG00010016274	11182897	11208621	ENSGALG00010016274	Hypo	yes
chr20	14167072	14167422	351	-	-1.6849	0.000312253	3'UTR	ENSGALT00010031593	protein_coding	ENSGALG00010013171	14166223	14190694	SLC9A8	Hypo	yes
chr21	3589109	3589284	176	+	1.91136	0.0127758	3'UTR	ENSGALT00010041358	protein_coding	ENSGALG00010017142	3577893	3589663	NMNAT1	Hyper	yes
chr21	3629722	3629847	126	+	-1.14543	0.0110764	5'UTR	ENSGALT00010040278	protein_coding	ENSGALG00010016707	3629623	3710350	KIF1B	Hypo	yes
chr21	4762199	4762549	351	+	1.62146	0.0156178	5'UTR	ENSGALT00010049813	protein_coding	ENSGALG00010020636	4760095	4771784	NBL1	Hyper	yes
chr21	6309586	6309836	251	+	1.65349	0.0121893	3'UTR	ENSGALT00010040939	protein_coding	ENSGALG00010016957	6275987	6309892	WNT4	Hyper	yes
chr21	6371933	6372133	201	+	1.41285	0.0446731	3'UTR	ENSGALT00010053183	protein_coding	ENSGALG00010021863	6368421	6372218	CLDN19	Hyper	yes
chr21	157297	157597	301	-	1.1371	0.00887068	stop_codon	ENSGALT00010045069	protein_coding	ENSGALG00010018613	156573	163358	PADI3	Hyper	yes
chr21	2196167	2196392	226	-	1.9632	0.00869051	3'UTR	ENSGALT00010042899	protein_coding	ENSGALG00010017749	2196118	2200217	TMEM88B	Hyper	yes
chr21	2567195	2569388	2194	-	1.02927	0.0414697	5'UTR	ENSGALT00010052383	protein_coding	ENSGALG00010021578	2561446	2569603	ENSGALG00010021578	Hyper	yes
chr21	2654503	2654859	357	-	-1.31109	0.0333149	5'UTR	ENSGALT00010052544	protein_coding	ENSGALG00010021636	2640199	2655345	C21H1orf159	Hypo	yes
chr21	4128036	4128161	126	-	1.46413	0.0163051	5'UTR	ENSGALT00010052831	protein_coding	ENSGALG00010021739	4114538	4128646	EXOSC10	Hyper	yes
chr21	4925797	4927615	1819	-	-1.24356	0.0176526	exonic	ENSGALT00010050618	protein_coding	ENSGALG00010020950	4925022	4927808	EFHD2	Hypo	yes
chr21	5524313	5526662	2350	-	2.12005	0.0309523	5'UTR	ENSGALT00010042413	protein_coding	ENSGALG00010017542	5507109	5526662	PLOD1	Hyper	yes
chr21	5638771	5638871	101	-	-1.70789	0.0292811	3'UTR	ENSGALT00010051335	protein_coding	ENSGALG00010021184	5638647	5650747	DRAXIN	Hypo	yes
chr22	2345161	2345636	476	+	1.20821	0.0489869	3'UTR	ENSGALT00010046925	protein_coding	ENSGALG00010019418	2338766	2347750	ZNF703	Hyper	yes
chr22	1492836	1493394	559	-	1.00383	0.0303993	ncRNA_exonic	ENSGALT00010050365	lncRNA	ENSGALG00010020825	1492412	1495782	ENSGALG00010020825	Hyper	yes
chr23	1017116	1017216	101	+	1.75034	0.0401168	ncRNA_exonic	ENSGALT00010043683	lncRNA	ENSGALG00010018065	1004141	1066641	ENSGALG00010018065	Hyper	yes
chr23	5277932	5278057	126	+	-1.17066	0.0176115	5'UTR	ENSGALT00010041438	protein_coding	ENSGALG00010017183	5274176	5302501	NFYC	Hypo	yes
chr23	5500753	5510430	9678	+	-1.8321	0.0106673	5'UTR	ENSGALT00010042138	protein_coding	ENSGALG00010017454	5500704	5515162	MTMR9LP	Hypo	yes
chr23	5570299	5570521	223	+	-1.0667	0.0260986	3'UTR	ENSGALT00010041918	protein_coding	ENSGALG00010017373	5563972	5570521	RP1-27O5.3	Hypo	yes
chr23	1016926	1017051	126	-	1.65376	0.0392493	ncRNA_exonic	ENSGALT00010043675	lncRNA	ENSGALG00010018059	994293	1034187	ENSGALG00010018059	Hyper	yes
chr23	1897326	1897701	376	-	1.45422	0.0375562	5'UTR	ENSGALT00010030883	protein_coding	ENSGALG00010012873	1889475	1899181	PTAFR	Hyper	yes
chr23	2143884	2143984	101	-	-1.26343	0.0413057	exonic	ENSGALT00010033541	protein_coding	ENSGALG00010013989	2142471	2149752	ENSGALG00010013989	Hypo	yes
chr23	2526495	2526945	451	-	-1.31832	0.040634	3'UTR	ENSGALT00010040907	protein_coding	ENSGALG00010016944	2524846	2532516	ENSGALG00010016944	Hypo	yes
chr23	2526995	2527195	201	-	-2.15317	0.0332588	3'UTR	ENSGALT00010040907	protein_coding	ENSGALG00010016944	2524846	2532516	ENSGALG00010016944	Hypo	yes
chr23	2527220	2527445	226	-	-1.46866	0.0490035	stop_codon	ENSGALT00010040907	protein_coding	ENSGALG00010016944	2524846	2532516	ENSGALG00010016944	Hypo	yes
chr23	2755299	2755649	351	-	1.31864	0.00974341	3'UTR	ENSGALT00010037967	protein_coding	ENSGALG00010015769	2752048	2761763	TMEM50A	Hyper	yes
chr24	509285	509385	101	+	1.00336	0.044632	3'UTR	ENSGALT00010058638	protein_coding	ENSGALG00010024062	495860	510572	ST3GAL4	Hyper	yes
chr24	5314473	5314623	151	+	-1.37915	0.0203785	exonic	ENSGALT00010056624	protein_coding	ENSGALG00010023223	5301298	5338881	CEP164	Hypo	yes
chr24	6272959	6273109	151	+	-1.20339	0.0163206	3'UTR	ENSGALT00010061460	protein_coding	ENSGALG00010025192	6257233	6273112	CRYAB	Hypo	yes
chr24	359177	359577	401	-	-1.25827	0.0153979	3'UTR	ENSGALT00010060141	protein_coding	ENSGALG00010024636	359178	362596	PANX3	Hypo	yes
chr24	516545	521984	5440	-	-3.34417	2.58396e-05	exonic	ENSGALT00010058690	protein_coding	ENSGALG00010024078	509231	745799	KIRREL3	Hypo	yes
chr24	3414423	3415198	776	-	-1.19333	0.00364109	ncRNA_exonic	ENSGALT00010064109	lncRNA	ENSGALG00010026343	3413924	3423735	ENSGALG00010026343	Hypo	yes
chr24	4261009	4261309	301	-	1.79965	0.0372365	5'UTR	ENSGALT00010063373	protein_coding	ENSGALG00010025983	4031110	4265650	ENSGALG00010025983	Hyper	yes
chr24	5120935	5121335	401	-	-1.33824	0.0197938	ncRNA_exonic	ENSGALT00010063879	lncRNA	ENSGALG00010026253	4984605	5129186	ENSGALG00010026253	Hypo	yes
chr25	193113	195598	2486	+	1.33445	0.0258565	3'UTR	ENSGALT00010069011	protein_coding	ENSGALG00010028500	163986	196017	VPS45	Hyper	yes
chr25	2237386	2237761	376	+	1.30572	0.00551536	3'UTR	ENSGALT00010068902	protein_coding	ENSGALG00010028449	2229953	2238007	EFCAB12	Hyper	yes
chr25	2850392	2850517	126	+	-1.48535	0.00280859	5'UTR	ENSGALT00010067915	protein_coding	ENSGALG00010028022	2850243	2859197	DEDD	Hypo	yes
chr25	2949750	2952996	3247	+	1.29445	9.49245e-12	start_codon	ENSGALT00010067981	protein_coding	ENSGALG00010028055	2945397	2954549	DEDD	Hyper	yes
chr25	983457	984303	847	-	-2.02932	0.000780132	ncRNA_exonic	ENSGALT00010069731	lncRNA	ENSGALG00010028828	979790	984547	ENSGALG00010028828	Hypo	yes
chr25	2486535	2487527	993	-	1.78184	0.0104189	stop_codon	ENSGALT00010066601	protein_coding	ENSGALG00010027492	2486286	2487531	PCP4L1	Hyper	yes
chr25	2929712	2929937	226	-	1.587	0.0235212	stop_codon	ENSGALT00010067950	protein_coding	ENSGALG00010028041	2929338	2932901	ENSGALG00010028041	Hyper	yes
chr26	1409024	1410864	1841	+	1.14294	0.0112701	exonic	ENSGALT00010065975	protein_coding	ENSGALG00010027213	1402519	1420787	KCNC4	Hyper	yes
chr26	1615564	1616059	496	+	1.0779	0.019326	3'UTR	ENSGALT00010060248	protein_coding	ENSGALG00010024671	1580776	1616059	KCTD20	Hyper	yes
chr26	1653333	1653458	126	+	1.77355	0.00820088	5'UTR	ENSGALT00010062568	protein_coding	ENSGALG00010025637	1652179	1672869	C6orf89	Hyper	yes
chr26	1653483	1653683	201	+	1.82866	0.0133248	5'UTR	ENSGALT00010062568	protein_coding	ENSGALG00010025637	1652179	1672869	C6orf89	Hyper	yes
chr26	2755926	2756519	594	+	1.23701	0.00168243	ncRNA_exonic	ENSGALT00010067480	lncRNA	ENSGALG00010027844	2744610	2756519	ENSGALG00010027844	Hyper	yes
chr26	3498962	3501039	2078	+	-1.3117	0.00189339	5'UTR	ENSGALT00010066151	protein_coding	ENSGALG00010027284	3498507	3515051	CTTNBP2NL	Hypo	yes
chr26	4111644	4112069	426	+	-1.47067	0.00276561	ncRNA_exonic	ENSGALT00010067271	lncRNA	ENSGALG00010027753	4100164	4115313	ENSGALG00010027753	Hypo	yes
chr26	279156	279406	251	-	-1.72601	0.00830609	ncRNA_exonic	ENSGALT00010067292	lncRNA	ENSGALG00010027764	278657	279760	ENSGALG00010027764	Hypo	yes
chr26	2386023	2386702	680	-	-1.06614	0.0149664	exonic	ENSGALT00010065652	protein_coding	ENSGALG00010027087	2384657	2387718	RAB7B	Hypo	yes
chr26	3849281	3849381	101	-	1.88846	0.00792321	3'UTR	ENSGALT00010062100	protein_coding	ENSGALG00010025434	3849207	3877828	SYT6	Hyper	yes
chr26	4111486	4111886	401	-	-1.81573	0.000394033	ncRNA_exonic	ENSGALT00010067380	lncRNA	ENSGALG00010027812	4100132	4118452	ENSGALG00010027812	Hypo	yes
chr27	109630	109848	219	+	1.20417	0.0242006	3'UTR	ENSGALT00010053632	protein_coding	ENSGALG00010022054	100087	109848	ENSGALG00010022054	Hyper	yes
chr27	924578	924766	189	+	2.90397	0.002179	stop_codon	ENSGALT00010053405	protein_coding	ENSGALG00010021969	920900	924766	CCDC103	Hyper	yes
chr27	1340382	1341174	793	+	-1.05078	0.042182	exonic	ENSGALT00010063790	protein_coding	ENSGALG00010026205	1334444	1345134	ENSGALG00010026205	Hypo	yes
chr27	2006977	2007227	251	+	-1.46341	0.0419946	ncRNA_exonic	ENSGALT00010064677	lncRNA	ENSGALG00010026637	2000812	2007247	ENSGALG00010026637	Hypo	yes
chr27	2784580	2784855	276	+	-2.61744	0.00191862	3'UTR	ENSGALT00010061653	protein_coding	ENSGALG00010025263	2777994	2785365	SAMD14	Hypo	yes
chr27	3396634	3396934	301	+	1.40332	0.0236155	3'UTR	ENSGALT00010064966	protein_coding	ENSGALG00010026782	3389757	3396989	HOXB9	Hyper	yes
chr27	3442988	3443263	276	+	-1.07262	0.00073482	start_codon	ENSGALT00010057067	protein_coding	ENSGALG00010023415	3439453	3448237	HOXB4	Hypo	yes
chr27	4725410	4728341	2932	+	3.84454	6.45684e-05	exonic	ENSGALT00010055950	protein_coding	ENSGALG00010022985	4724753	4732146	ENSGALG00010022985	Hyper	yes
chr27	5011153	5011328	176	+	-1.094	0.0250946	3'UTR	ENSGALT00010053975	protein_coding	ENSGALG00010022182	5002897	5011337	CNTNAP1	Hypo	yes
chr27	902156	902506	351	-	1.29122	0.0448185	5'UTR	ENSGALT00010053208	protein_coding	ENSGALG00010021869	884487	903751	GJC3	Hyper	yes
chr27	3073075	3073175	101	-	-1.50325	0.0489408	exonic	ENSGALT00010059099	protein_coding	ENSGALG00010024223	3065775	3073732	ENSGALG00010024223	Hypo	yes
chr27	4862846	4863246	401	-	1.11041	0.00747144	exonic	ENSGALT00010056815	protein_coding	ENSGALG00010023304	4857442	4872823	ENSGALG00010023304	Hyper	yes
chr28	1391187	1391662	476	+	1.0138	0.00117305	3'UTR	ENSGALT00010068071	protein_coding	ENSGALG00010028092	1387248	1391926	RAX2	Hyper	yes
chr28	1589246	1591069	1824	+	3.97001	0.00195336	exonic	ENSGALT00010065747	protein_coding	ENSGALG00010027120	1581892	1610654	ENSGALG00010027120	Hyper	yes
chr28	2712924	2713424	501	+	-1.051	0.0189117	3'UTR	ENSGALT00010068869	protein_coding	ENSGALG00010028435	2697505	2713672	ATP8B3	Hypo	yes
chr28	3603192	3603384	193	+	-1.10548	0.0399113	3'UTR	ENSGALT00010067932	protein_coding	ENSGALG00010028032	3593655	3603384	ENSGALG00010028032	Hypo	yes
chr28	4216941	4227075	10135	+	-1.36829	0.0346507	ncRNA_exonic	ENSGALT00010069416	lncRNA	ENSGALG00010028673	4216143	4227217	ENSGALG00010028673	Hypo	yes
chr28	3063878	3064153	276	-	-1.64634	0.00367999	3'UTR	ENSGALT00010066067	protein_coding	ENSGALG00010027249	3063404	3069100	C2CD4C	Hypo	yes
chr28	3838922	3839703	782	-	-1.08333	0.0241132	exonic	ENSGALT00010069231	protein_coding	ENSGALG00010028588	3837193	3844843	ABHD8	Hypo	yes
chr28	4396946	4397171	226	-	-1.13987	0.0167913	3'UTR	ENSGALT00010065875	protein_coding	ENSGALG00010027172	4396947	4399774	ENSGALG00010027172	Hypo	yes
chr29	436143	436572	430	+	1.6412	0.00420305	exonic	ENSGALT00010001564	protein_coding	ENSGALG00010000731	435029	439415	ENSGALG00010000731	Hyper	yes
chr29	669236	669836	601	+	1.73707	0.0291593	exonic	ENSGALT00010001526	protein_coding	ENSGALG00010000716	667526	669927	ENSGALG00010000716	Hyper	yes
chr30	138289	141260	2972	+	1.15107	0.040773	exonic	ENSGALT00010007409	protein_coding	ENSGALG00010003164	137405	165785	ENSGALG00010003164	Hyper	yes
chr30	201691	201916	226	-	1.09613	0.000383014	3'UTR	ENSGALT00010008084	protein_coding	ENSGALG00010003479	201692	209697	SYDE1	Hyper	yes
chr30	516660	517010	351	-	1.2409	0.000966642	3'UTR	ENSGALT00010006024	protein_coding	ENSGALG00010002606	516661	535140	ENSGALG00010002606	Hyper	yes
chr31	178657	179140	484	+	1.35165	0.00866825	exonic	ENSGALT00010011300	protein_coding	ENSGALG00010004852	147045	185898	ENSGALG00010004852	Hyper	yes
chr34	42263	51622	9360	+	1.03614	5.27354e-06	exonic	ENSGALT00010055224	protein_coding	ENSGALG00010022712	40427	56414	DDX23	Hyper	yes
chr34	761203	761403	201	+	-1.28374	0.014082	3'UTR	ENSGALT00010054735	protein_coding	ENSGALG00010022493	755620	766548	NFE2	Hypo	yes
chr34	1614614	1615441	828	-	-1.6136	0.0218466	ncRNA_exonic	ENSGALT00010063145	lncRNA	ENSGALG00010025906	1613665	1615740	ENSGALG00010025906	Hypo	yes
chr34	2141506	2141606	101	-	-1.05899	0.0160607	3'UTR	ENSGALT00010059122	protein_coding	ENSGALG00010024233	2141507	2161125	FAIM2	Hypo	yes
chr35	37781	38406	626	-	-1.02442	0.00042496	start_codon	ENSGALT00010008066	protein_coding	ENSGALG00010003473	31705	38410	ENSGALG00010003473	Hypo	yes
chr36	155464	155764	301	+	-2.47533	0.021513	ncRNA_exonic	ENSGALT00010001488	lncRNA	ENSGALG00010000703	153359	155771	ENSGALG00010000703	Hypo	yes
chr38	216573	216723	151	+	1.46947	0.000567464	exonic	ENSGALT00010025839	protein_coding	ENSGALG00010010800	207644	227650	BICRA	Hyper	yes
chr38	216748	216898	151	+	1.37717	0.000825369	exonic	ENSGALT00010025839	protein_coding	ENSGALG00010010800	207644	227650	BICRA	Hyper	yes
chr38	643113	644875	1763	+	-1.42144	0.000176086	exonic	ENSGALT00010026000	protein_coding	ENSGALG00010010862	642789	657187	STRN4	Hypo	yes
chr38	539847	539947	101	-	1.25305	0.0322443	3'UTR	ENSGALT00010021092	protein_coding	ENSGALG00010008888	530198	553106	ENSGALG00010008888	Hyper	yes
chr38	642955	643105	151	-	-1.54532	0.0435	5'UTR	ENSGALT00010025952	protein_coding	ENSGALG00010010845	636181	643165	FKRP	Hypo	yes
chr39	124762	125012	251	+	3.26505	0.0119486	5'UTR	ENSGALT00010001238	protein_coding	ENSGALG00010000589	124663	129371	ENSGALG00010000589	Hyper	yes
W	357844	358194	351	+	1.91663	0.00682124	start_codon	ENSGALT00010028922	protein_coding	ENSGALG00010012073	357720	363540	ENSGALG00010012073	Hyper	yes
W	438064	439108	1045	+	1.24676	0.000905912	3'UTR	ENSGALT00010028944	protein_coding	ENSGALG00010012079	434896	439699	ENSGALG00010012079	Hyper	yes
W	5822486	5822686	201	+	1.4737	0.0498322	5'UTR	ENSGALT00010030081	protein_coding	ENSGALG00010012553	5821804	5829741	ENSGALG00010012553	Hyper	yes
W	566314	566507	194	-	-1.47269	0.00308319	stop_codon	ENSGALT00010029038	protein_coding	ENSGALG00010012112	561876	601520	MBD2	Hypo	yes
W	908491	910619	2129	-	-3.16924	0.028218	stop_codon	ENSGALT00010027374	protein_coding	ENSGALG00010011442	906467	980106	ENSGALG00010011442	Hypo	yes
W	3703413	3703713	301	-	-1.02814	0.00511084	stop_codon	ENSGALT00010029247	protein_coding	ENSGALG00010012199	3703414	4032979	ENSGALG00010012199	Hypo	yes
W	8766747	8767297	551	-	1.31787	0.0114659	exonic	ENSGALT00010032193	protein_coding	ENSGALG00010013373	8766748	8776100	ENSGALG00010013373	Hyper	yes
W	8887190	8925937	38748	-	1.31162	0.0128918	3'UTR	ENSGALT00010032273	protein_coding	ENSGALG00010013406	8837389	8938206	ENSGALG00010013406	Hyper	yes
Z	123907	129434	5528	+	-1.00496	0.00350504	exonic	ENSGALT00010022376	protein_coding	ENSGALG00010009370	99614	139104	ENSGALG00010009370	Hypo	yes
Z	474687	475212	526	+	-1.13416	0.0464443	ncRNA_exonic	ENSGALT00010030362	lncRNA	ENSGALG00010012694	470765	481819	ENSGALG00010012694	Hypo	yes
Z	1822974	1823519	546	+	1.29876	0.0334412	stop_codon	ENSGALT00010023878	protein_coding	ENSGALG00010010049	1790300	1823519	ZBTB7C	Hyper	yes
Z	1824610	1824810	201	+	-1.89878	0.00110239	ncRNA_exonic	ENSGALT00010030057	lncRNA	ENSGALG00010012541	1824436	1826853	ENSGALG00010012541	Hypo	yes
Z	1826160	1826853	694	+	1.04319	0.00610595	ncRNA_exonic	ENSGALT00010030057	lncRNA	ENSGALG00010012541	1824436	1826853	ENSGALG00010012541	Hyper	yes
Z	14133324	14136579	3256	+	-1.18854	0.0331079	ncRNA_exonic	ENSGALT00010037131	lncRNA	ENSGALG00010015475	14130971	14137523	ENSGALG00010015475	Hypo	yes
Z	15693533	15694258	726	+	1.15167	0.00262576	3'UTR	ENSGALT00010035229	protein_coding	ENSGALG00010014672	15682653	15695941	ISL1	Hyper	yes
Z	23746904	23748611	1708	+	1.12619	0.036049	3'UTR	ENSGALT00010024422	protein_coding	ENSGALG00010010254	23724380	23790496	WDR41	Hyper	yes
Z	35310045	35310240	196	+	1.16901	0.0452144	3'UTR	ENSGALT00010035622	protein_coding	ENSGALG00010014810	35285263	35310240	FAM189A2	Hyper	yes
Z	42577468	42577868	401	+	1.08566	0.000537499	ncRNA_exonic	ENSGALT00010025430	lncRNA	ENSGALG00010010681	42566570	42578474	ENSGALG00010010681	Hyper	yes
Z	56317631	56324825	7195	+	-1.26318	0.0224868	5'UTR	ENSGALT00010034491	protein_coding	ENSGALG00010014317	56317532	56354070	RAD23B	Hypo	yes
Z	57105952	57106302	351	+	1.81638	0.00373129	ncRNA_exonic	ENSGALT00010035661	lncRNA	ENSGALG00010014822	57087978	57113361	ENSGALG00010014822	Hyper	yes
Z	64832616	64832741	126	+	1.21449	0.0299376	3'UTR	ENSGALT00010017338	protein_coding	ENSGALG00010007259	64801557	64838118	ANKRD34B	Hyper	yes
Z	69132178	69132278	101	+	-1.10182	0.0333061	3'UTR	ENSGALT00010015411	protein_coding	ENSGALG00010006480	69100351	69133270	IFT74	Hypo	yes
Z	71522409	71522584	176	+	1.7347	0.0430326	ncRNA_exonic	ENSGALT00010023835	lncRNA	ENSGALG00010010025	71520335	71534636	ENSGALG00010010025	Hyper	yes
Z	85591211	85591811	601	+	-1.28252	0.00823726	exonic	ENSGALT00010002639	protein_coding	ENSGALG00010001158	85567833	85597347	ENSGALG00010001158	Hypo	yes
Z	311288	316521	5234	-	-1.38802	0.000520553	exonic	ENSGALT00010024036	protein_coding	ENSGALG00010010124	286466	469136	ENSGALG00010010124	Hypo	yes
Z	17462462	17463506	1045	-	1.92924	0.0119961	exonic	ENSGALT00010034060	protein_coding	ENSGALG00010014167	17424261	17468558	SLC38A9	Hyper	yes
Z	21856081	21856781	701	-	1.0736	0.00533764	exonic	ENSGALT00010024892	protein_coding	ENSGALG00010010411	21855807	21864475	CD180	Hyper	yes
Z	22975273	22975573	301	-	1.2882	0.0166317	stop_codon	ENSGALT00010030087	protein_coding	ENSGALG00010012555	22974549	22991385	ENSGALG00010012555	Hyper	yes
Z	24385958	24387253	1296	-	1.05921	0.00191536	stop_codon	ENSGALT00010026247	protein_coding	ENSGALG00010010962	24382109	24410453	ANKDD1B	Hyper	yes
Z	24525772	24525947	176	-	1.55111	0.000265084	3'UTR	ENSGALT00010026327	protein_coding	ENSGALG00010010990	24524323	24528297	MED18	Hyper	yes
Z	27055521	27056146	626	-	-1.3325	0.00555921	ncRNA_exonic	ENSGALT00010031339	lncRNA	ENSGALG00010013072	27054744	27056998	ENSGALG00010013072	Hypo	yes
Z	57105755	57106055	301	-	1.52227	0.0172191	ncRNA_exonic	ENSGALT00010035107	lncRNA	ENSGALG00010014633	57104616	57107001	ENSGALG00010014633	Hyper	yes
Z	72773437	72773612	176	-	1.37423	0.0442692	ncRNA_exonic	ENSGALT00010023963	lncRNA	ENSGALG00010010089	72764463	72777963	ENSGALG00010010089	Hyper	yes
