# Supplementary material for: Transcriptome-wide N6-methyladenosinem modifications analysis of chicken cecum in responding to Campylobacter jejuni inoculation
Source: Front Immunol. 2025 Jul 30;16:1630008. doi: 10.3389/fimmu.2025.1630008 (PMC12343223; doi:10.3389/fimmu.2025.1630008)
Supplement: Supplementary file 1 [file SupplementaryFile1.zip › Table 4.xlsx]

## Sheet: Sheet1
Supplemental Table 4 The enriched GO terms of DMPs between the susceptible and resistant groups
GO_ID	GO_Term	GO_Category	IDs
GO:0033588	elongator holoenzyme complex	Cellular Component	ENSGALG00010010880|ELP3, ENSGALG00010019458|ELP4
GO:0060478	acrosomal vesicle exocytosis	Biological Process	ENSGALG00010002446|RIMS1, ENSGALG00010025434|SYT6
GO:0008607	phosphorylase kinase regulator activity	Molecular Function	ENSGALG00010010880|ELP3, ENSGALG00010019458|ELP4
GO:0034244	negative regulation of transcription elongation by RNA polymerase II	Biological Process	ENSGALG00010021606|RNF8, ENSGALG00010016741|NELFA, ENSGALG00010029835|RECQL5
GO:0032590	dendrite membrane	Cellular Component	ENSGALG00010024401|KCNC1, ENSGALG00010016612|GRIA1, ENSGALG00010027213|KCNC4
GO:0035589	G protein-coupled purinergic nucleotide receptor signaling pathway	Biological Process	ENSGALG00010001082|P2RY1, ENSGALG00010012873|PTAFR
GO:0045028	G protein-coupled purinergic nucleotide receptor activity	Molecular Function	ENSGALG00010001082|P2RY1, ENSGALG00010012873|PTAFR
GO:0007032	endosome organization	Biological Process	ENSGALG00010024904|ALS2CL, ENSGALG00010007972|EXOC8, ENSGALG00010025720|FAM109A, ENSGALG00010028128|DNM1
GO:0016021	membrane	Cellular Component	ENSGALG00010011930|TSPO, ENSGALG00010015183|SLC5A7, ENSGALG00010005585|ENSGALG00010005585, ENSGALG00010004967|SLC35F2, ENSGALG00010001831|CSF2RA, ENSGALG00010010416|SLC35B3, ENSGALG00010000760|CDH10, ENSGALG00010005479|ENSGALG00010005479, ENSGALG00010001415|MC5R, ENSGALG00010011401|ANKRD46, ENSGALG00010016752|TLR5, ENSGALG00010007017|SRD5A2, ENSGALG00010017485|LBH, ENSGALG00010017723|KCNK12, ENSG…
GO:0043122	regulation of canonical NF-kappaB signal transduction	Biological Process	ENSGALG00010023118|PIDD1, ENSGALG00010019472|CAPN3, ENSGALG00010019810|ZFAND6
GO:0090102	cochlea development	Biological Process	ENSGALG00010014906|IFT27, ENSGALG00010011637|CECR2, ENSGALG00010021298|RPGRIP1L
GO:0048496	maintenance of animal organ identity	Biological Process	ENSGALG00010011076|PKP2, ENSGALG00010016328|USH2A
GO:0007548	sex differentiation	Biological Process	ENSGALG00010007017|SRD5A2, ENSGALG00010016957|WNT4
GO:0002162	dystroglycan binding	Molecular Function	ENSGALG00010011321|MAP2, ENSGALG00010010845|FKRP
GO:0034765	regulation of monoatomic ion transmembrane transport	Biological Process	ENSGALG00010017723|KCNK12, ENSGALG00010002405|KCNQ5, ENSGALG00010025597|SCN2A, ENSGALG00010022466|NEDD4, ENSGALG00010027213|KCNC4
GO:0001666	response to hypoxia	Biological Process	ENSGALG00010018414|EPAS1, ENSGALG00010009054|RYR2, ENSGALG00010003348|ADAM17, ENSGALG00010017542|PLOD1, ENSGALG00010025192|CRYAB
GO:0051402	neuron apoptotic process	Biological Process	ENSGALG00010013175|HIPK2, ENSGALG00010013917|TRPC5, ENSGALG00010020981|CIT, ENSGALG00010021184|DRAXIN, ENSGALG00010024233|FAIM2
GO:0034704	calcium channel complex	Cellular Component	ENSGALG00010009054|RYR2, ENSGALG00010013917|TRPC5, ENSGALG00010005763|AKAP6
GO:0055085	transmembrane transport	Biological Process	ENSGALG00010015183|SLC5A7, ENSGALG00010004967|SLC35F2, ENSGALG00010010416|SLC35B3, ENSGALG00010002405|KCNQ5, ENSGALG00010013390|SLC16A2, ENSGALG00010017111|GJB1, ENSGALG00010025597|SCN2A, ENSGALG00010013171|SLC9A8, ENSGALG00010027213|KCNC4, ENSGALG00010021869|GJC3
GO:0002068	glandular epithelial cell development	Biological Process	ENSGALG00010013886|SLC9A4, ENSGALG00010002438|RARB
GO:2001223	negative regulation of neuron migration	Biological Process	ENSGALG00010013427|KIAA2022, ENSGALG00010024475|ADGRG1
GO:0022038	corpus callosum development	Biological Process	ENSGALG00010021298|RPGRIP1L, ENSGALG00010029392|RTN4RL1
GO:0048812	neuron projection morphogenesis	Biological Process	ENSGALG00010006472|DCLK1, ENSGALG00010029165|RAC3, ENSGALG00010024078|KIRREL3, ENSGALG00010022182|CNTNAP1
GO:0017046	peptide hormone binding	Molecular Function	ENSGALG00010000729|EDNRB, ENSGALG00010029195|GLP2R, ENSGALG00010029715|GALR2
GO:0061037	negative regulation of cartilage development	Biological Process	ENSGALG00010002438|RARB, ENSGALG00010011251|FRZB
GO:0030422	siRNA processing	Biological Process	ENSGALG00010008150|TERT, ENSGALG00010007960|TSNAX
GO:0042403	thyroid hormone metabolic process	Biological Process	ENSGALG00010005556|IYD, ENSGALG00010013390|SLC16A2
GO:0001893	maternal placenta development	Biological Process	ENSGALG00010007283|STOX2, ENSGALG00010025207|BMPR2
GO:0043292	contractile fiber	Cellular Component	ENSGALG00010010115|NEB, ENSGALG00010025192|CRYAB
GO:0019227	neuronal action potential propagation	Biological Process	ENSGALG00010021863|CLDN19, ENSGALG00010022182|CNTNAP1
GO:0009101	glycoprotein biosynthetic process	Biological Process	ENSGALG00010024062|ST3GAL4, ENSGALG00010010845|FKRP
GO:0002027	regulation of heart rate	Biological Process	ENSGALG00010000729|EDNRB, ENSGALG00010018414|EPAS1, ENSGALG00010009054|RYR2
GO:0008625	extrinsic apoptotic signaling pathway via death domain receptors	Biological Process	ENSGALG00010023118|PIDD1, ENSGALG00010028022|DEDD, ENSGALG00010028055|DEDD
GO:0001696	gastric acid secretion	Biological Process	ENSGALG00010013886|SLC9A4, ENSGALG00010019047|GHRL
GO:0043198	dendritic shaft	Cellular Component	ENSGALG00010013423|ZNF804A, ENSGALG00010024078|KIRREL3
GO:0005080	protein kinase C binding	Molecular Function	ENSGALG00010011076|PKP2, ENSGALG00010018355|PRKCB, ENSGALG00010029611|YWHAG
GO:0005216	monoatomic ion channel activity	Molecular Function	ENSGALG00010002405|KCNQ5, ENSGALG00010025597|SCN2A, ENSGALG00010016612|GRIA1, ENSGALG00010027213|KCNC4, ENSGALG00010021869|GJC3
GO:0098911	regulation of ventricular cardiac muscle cell action potential	Biological Process	ENSGALG00010011076|PKP2, ENSGALG00010009054|RYR2
GO:0002755	MyD88-dependent toll-like receptor signaling pathway	Biological Process	ENSGALG00010016752|TLR5, ENSGALG00010014793|TLR2A
GO:0008080	N-acetyltransferase activity	Molecular Function	ENSGALG00010010880|ELP3, ENSGALG00010017502|NAT8B
GO:0072006	nephron development	Biological Process	ENSGALG00010024170|NUP160, ENSGALG00010016957|WNT4
GO:0032809	neuronal cell body membrane	Cellular Component	ENSGALG00010024401|KCNC1, ENSGALG00010027213|KCNC4
GO:0030097	hemopoiesis	Biological Process	ENSGALG00010012917|RUNX1, ENSGALG00010018414|EPAS1, ENSGALG00010024078|KIRREL3, ENSGALG00010023415|HOXB4
GO:0019222	regulation of metabolic process	Biological Process	ENSGALG00010001415|MC5R, ENSGALG00010029297|SH2B2
GO:0061045	negative regulation of wound healing	Biological Process	ENSGALG00010016957|WNT4, ENSGALG00010021863|CLDN19
GO:0005544	calcium-dependent phospholipid binding	Molecular Function	ENSGALG00010018601|CPNE4, ENSGALG00010009697|ENSGALG00010009697, ENSGALG00010027991|ENSGALG00010027991
GO:0001223	transcription coactivator binding	Molecular Function	ENSGALG00010008150|TERT, ENSGALG00010018414|EPAS1, ENSGALG00010020981|CIT
GO:0006554	lysine catabolic process	Biological Process	ENSGALG00010001234|AASS
GO:0019477	L-lysine catabolic process	Biological Process	ENSGALG00010001234|AASS
GO:0047130	saccharopine dehydrogenase (NADP+, L-lysine-forming) activity	Molecular Function	ENSGALG00010001234|AASS
GO:0047131	saccharopine dehydrogenase (NAD+, L-glutamate-forming) activity	Molecular Function	ENSGALG00010001234|AASS
GO:0006740	NADPH regeneration	Biological Process	ENSGALG00010011657|ALDH1L2
GO:0016155	formyltetrahydrofolate dehydrogenase activity	Molecular Function	ENSGALG00010011657|ALDH1L2
GO:0090537	CERF complex	Cellular Component	ENSGALG00010011637|CECR2
GO:0005307	choline:sodium symporter activity	Molecular Function	ENSGALG00010015183|SLC5A7
GO:0007497	posterior midgut development	Biological Process	ENSGALG00010000729|EDNRB
GO:0014043	negative regulation of neuron maturation	Biological Process	ENSGALG00010000729|EDNRB
GO:0035645	enteric smooth muscle cell differentiation	Biological Process	ENSGALG00010000729|EDNRB
GO:0061511	centriole elongation	Biological Process	ENSGALG00010002507|C2CD3
GO:0045797	positive regulation of intestinal cholesterol absorption	Biological Process	ENSGALG00010023569|LPCAT3
GO:1901310	obsolete positive regulation of sterol regulatory element binding protein cleavage	Biological Process	ENSGALG00010023569|LPCAT3
GO:0052403	negative regulation by host of symbiont catalytic activity	Biological Process	ENSGALG00010002448|RAB9A
GO:1902559	3'-phospho-5'-adenylyl sulfate transmembrane transport	Biological Process	ENSGALG00010010416|SLC35B3
GO:0001512	dihydronicotinamide riboside quinone reductase activity	Molecular Function	ENSGALG00010011426|NQO2
GO:1901662	quinone catabolic process	Biological Process	ENSGALG00010011426|NQO2
GO:1905594	resveratrol binding	Molecular Function	ENSGALG00010011426|NQO2
GO:0000333	telomerase catalytic core complex	Cellular Component	ENSGALG00010008150|TERT
GO:0001172	RNA-templated transcription	Biological Process	ENSGALG00010008150|TERT
GO:0003721	telomerase RNA reverse transcriptase activity	Molecular Function	ENSGALG00010008150|TERT
GO:0003964	RNA-directed DNA polymerase activity	Molecular Function	ENSGALG00010008150|TERT
GO:0003968	RNA-dependent RNA polymerase activity	Molecular Function	ENSGALG00010008150|TERT
GO:0006278	RNA-templated DNA biosynthetic process	Biological Process	ENSGALG00010008150|TERT
GO:0022616	DNA strand elongation	Biological Process	ENSGALG00010008150|TERT
GO:0031379	RNA-directed RNA polymerase complex	Cellular Component	ENSGALG00010008150|TERT
GO:0032774	RNA biosynthetic process	Biological Process	ENSGALG00010008150|TERT
GO:0098680	template-free RNA nucleotidyltransferase	Molecular Function	ENSGALG00010008150|TERT
GO:1903704	negative regulation of siRNA processing	Biological Process	ENSGALG00010008150|TERT
GO:1990572	TERT-RMRP complex	Cellular Component	ENSGALG00010008150|TERT
GO:0004482	mRNA 5'-cap (guanine-N7-)-methyltransferase activity	Molecular Function	ENSGALG00010001418|RNMT
GO:0047391	alkylglycerophosphoethanolamine phosphodiesterase activity	Molecular Function	ENSGALG00010009344|ENPP2
GO:0034146	toll-like receptor 5 signaling pathway	Biological Process	ENSGALG00010016752|TLR5
GO:0060171	stereocilium membrane	Cellular Component	ENSGALG00010016328|USH2A
GO:0009917	sterol 5-alpha reductase activity	Molecular Function	ENSGALG00010007017|SRD5A2
GO:0016229	steroid dehydrogenase activity	Molecular Function	ENSGALG00010007017|SRD5A2
GO:0047751	3-oxo-5alpha-steroid 4-dehydrogenase (NADP+)	Molecular Function	ENSGALG00010007017|SRD5A2
GO:0140616	iodotyrosine deiodinase activity	Molecular Function	ENSGALG00010005556|IYD
GO:0005219	ryanodine-sensitive calcium-release channel activity	Molecular Function	ENSGALG00010009054|RYR2
GO:0031000	response to caffeine	Biological Process	ENSGALG00010009054|RYR2
GO:0043924	suramin binding	Molecular Function	ENSGALG00010009054|RYR2
GO:0072599	establishment of protein localization to endoplasmic reticulum	Biological Process	ENSGALG00010009054|RYR2
GO:0086029	Purkinje myocyte to ventricular cardiac muscle cell signaling	Biological Process	ENSGALG00010009054|RYR2
GO:0097050	type B pancreatic cell apoptotic process	Biological Process	ENSGALG00010009054|RYR2
GO:0002926	tRNA wobble base 5-methoxycarbonylmethyl-2-thiouridinylation	Biological Process	ENSGALG00010010880|ELP3
GO:0106261	tRNA uridine(34) acetyltransferase activity	Molecular Function	ENSGALG00010010880|ELP3
GO:0140450	protein targeting to Golgi apparatus	Biological Process	ENSGALG00010013524|ZDHHC15
GO:0097168	mesenchymal stem cell proliferation	Biological Process	ENSGALG00010002956|SCRG1
GO:0014718	positive regulation of satellite cell activation involved in skeletal muscle regeneration	Biological Process	ENSGALG00010019472|CAPN3
GO:0055103	ligase regulator activity	Molecular Function	ENSGALG00010019472|CAPN3
GO:1990092	calcium-dependent self proteolysis	Biological Process	ENSGALG00010019472|CAPN3
GO:0002182	cytoplasmic translational elongation	Biological Process	ENSGALG00010023115|RPLP2
GO:0120317	sperm mitochondrial sheath assembly	Biological Process	ENSGALG00010021455|CFAP58
GO:0019207	kinase regulator activity	Molecular Function	ENSGALG00010002487|BCCIP
GO:0048537	mucosa-associated lymphoid tissue development	Biological Process	ENSGALG00010018311|NKX2-3
GO:0048621	post-embryonic digestive tract morphogenesis	Biological Process	ENSGALG00010018311|NKX2-3
GO:0010721	negative regulation of cell development	Biological Process	ENSGALG00010011251|FRZB
GO:0070367	negative regulation of hepatocyte differentiation	Biological Process	ENSGALG00010011251|FRZB
GO:1905314	semi-lunar valve development	Biological Process	ENSGALG00010025207|BMPR2
GO:0070172	positive regulation of tooth mineralization	Biological Process	ENSGALG00010021142|WNT6
GO:0072080	nephron tubule development	Biological Process	ENSGALG00010021142|WNT6
GO:0004744	obsolete retinal isomerase activity	Molecular Function	ENSGALG00010023506|RPE65
GO:0052884	all-trans-retinyl-palmitate hydrolase, 11-cis retinol forming activity	Molecular Function	ENSGALG00010023506|RPE65
GO:1901827	zeaxanthin biosynthetic process	Biological Process	ENSGALG00010023506|RPE65
GO:0031686	A1 adenosine receptor binding	Molecular Function	ENSGALG00010001082|P2RY1
GO:0045031	G protein-coupled ATP receptor activity	Molecular Function	ENSGALG00010001082|P2RY1
GO:0090075	relaxation of muscle	Biological Process	ENSGALG00010001082|P2RY1
GO:0010768	obsolete negative regulation of transcription from RNA polymerase II promoter in response to UV-induced DNA damage	Biological Process	ENSGALG00010022466|NEDD4
GO:0044111	formation of structure involved in a symbiotic process	Biological Process	ENSGALG00010022466|NEDD4
GO:0046824	positive regulation of nucleocytoplasmic transport	Biological Process	ENSGALG00010022466|NEDD4
GO:0031914	negative regulation of synaptic plasticity	Biological Process	ENSGALG00010021779|UNC13C
GO:0030160	synaptic receptor adaptor activity	Molecular Function	ENSGALG00010016591|HOMER2
GO:0031870	thromboxane A2 receptor binding	Molecular Function	ENSGALG00010021298|RPGRIP1L
GO:0097451	glial limiting end-foot	Cellular Component	ENSGALG00010024475|ADGRG1
GO:0031768	ghrelin receptor binding	Molecular Function	ENSGALG00010019047|GHRL
GO:0032095	regulation of response to food	Biological Process	ENSGALG00010019047|GHRL
GO:0040013	negative regulation of locomotion	Biological Process	ENSGALG00010019047|GHRL
GO:0042322	negative regulation of circadian sleep/wake cycle, REM sleep	Biological Process	ENSGALG00010019047|GHRL
GO:0046010	positive regulation of circadian sleep/wake cycle, non-REM sleep	Biological Process	ENSGALG00010019047|GHRL
GO:0046629	gamma-delta T cell activation	Biological Process	ENSGALG00010015076|ITK
GO:0099544	perisynaptic space	Cellular Component	ENSGALG00010016612|GRIA1
GO:0071322	cellular response to carbohydrate stimulus	Biological Process	ENSGALG00010018355|PRKCB
GO:1904766	obsolete negative regulation of macroautophagy by TORC1 signaling	Biological Process	ENSGALG00010019316|CLEC16A
GO:0003884	D-amino-acid oxidase activity	Molecular Function	ENSGALG00010022614|DAO
GO:0036088	D-serine catabolic process	Biological Process	ENSGALG00010022614|DAO
GO:0055130	D-alanine catabolic process	Biological Process	ENSGALG00010022614|DAO
GO:0042827	platelet dense granule	Cellular Component	ENSGALG00010023555|HPS4
GO:0016185	synaptic vesicle budding from presynaptic endocytic zone membrane	Biological Process	ENSGALG00010028128|DNM1
GO:0098835	presynaptic endocytic zone membrane	Cellular Component	ENSGALG00010028128|DNM1
GO:1904683	regulation of metalloendopeptidase activity	Biological Process	ENSGALG00010029398|RHBDF2
GO:1901655	cellular response to ketone	Biological Process	ENSGALG00010029835|RECQL5
GO:0090663	galanin-activated signaling pathway	Biological Process	ENSGALG00010029715|GALR2
GO:0070054	mRNA splicing, via endonucleolytic cleavage and ligation	Biological Process	ENSGALG00010029610|ERN1
GO:0098787	obsolete mRNA cleavage involved in mRNA processing	Biological Process	ENSGALG00010029610|ERN1
GO:1990579	peptidyl-serine trans-autophosphorylation	Biological Process	ENSGALG00010029610|ERN1
GO:1990630	IRE1-RACK1-PP2A complex	Cellular Component	ENSGALG00010029610|ERN1
GO:0046922	peptide-O-fucosyltransferase activity	Molecular Function	ENSGALG00010013307|POFUT1
GO:0030237	female sex determination	Biological Process	ENSGALG00010016957|WNT4
GO:0038030	obsolete non-canonical Wnt signaling pathway via MAPK cascade	Biological Process	ENSGALG00010016957|WNT4
GO:0060748	tertiary branching involved in mammary gland duct morphogenesis	Biological Process	ENSGALG00010016957|WNT4
GO:0061369	negative regulation of testicular blood vessel morphogenesis	Biological Process	ENSGALG00010016957|WNT4
GO:0072273	metanephric nephron morphogenesis	Biological Process	ENSGALG00010016957|WNT4
GO:1902811	positive regulation of skeletal muscle fiber differentiation	Biological Process	ENSGALG00010016957|WNT4
GO:2000019	negative regulation of male gonad development	Biological Process	ENSGALG00010016957|WNT4
GO:2000066	positive regulation of cortisol biosynthetic process	Biological Process	ENSGALG00010016957|WNT4
GO:2000180	negative regulation of androgen biosynthetic process	Biological Process	ENSGALG00010016957|WNT4
GO:2000225	negative regulation of testosterone biosynthetic process	Biological Process	ENSGALG00010016957|WNT4
GO:0021528	commissural neuron differentiation in spinal cord	Biological Process	ENSGALG00010021184|DRAXIN
GO:0110088	hippocampal neuron apoptotic process	Biological Process	ENSGALG00010021184|DRAXIN
GO:0110091	negative regulation of hippocampal neuron apoptotic process	Biological Process	ENSGALG00010021184|DRAXIN
GO:0004992	platelet activating factor receptor activity	Molecular Function	ENSGALG00010012873|PTAFR
GO:0004513	obsolete neolactotetraosylceramide alpha-2,3-sialyltransferase activity	Molecular Function	ENSGALG00010024062|ST3GAL4
GO:0008118	N-acetyllactosaminide alpha-2,3-sialyltransferase activity	Molecular Function	ENSGALG00010024062|ST3GAL4
GO:0072102	glomerulus morphogenesis	Biological Process	ENSGALG00010024078|KIRREL3
GO:0034763	negative regulation of transmembrane transport	Biological Process	ENSGALG00010027284|CTTNBP2NL
GO:0005918	septate junction	Cellular Component	ENSGALG00010022182|CNTNAP1
GO:0097106	postsynaptic density organization	Biological Process	ENSGALG00010022182|CNTNAP1
GO:0098529	neuromuscular junction development, skeletal muscle fiber	Biological Process	ENSGALG00010022182|CNTNAP1
GO:0021681	cerebellar granular layer development	Biological Process	ENSGALG00010024233|FAIM2
GO:0060913	cardiac cell fate determination	Biological Process	ENSGALG00010014672|ISL1
GO:1901258	positive regulation of macrophage colony-stimulating factor production	Biological Process	ENSGALG00010014672|ISL1
GO:0086005	ventricular cardiac muscle cell action potential	Biological Process	ENSGALG00010011076|PKP2, ENSGALG00010009054|RYR2
GO:0006885	regulation of pH	Biological Process	ENSGALG00010000729|EDNRB, ENSGALG00010013171|SLC9A8
GO:0008589	regulation of smoothened signaling pathway	Biological Process	ENSGALG00010002507|C2CD3, ENSGALG00010021298|RPGRIP1L
GO:0012501	programmed cell death	Biological Process	ENSGALG00010002438|RARB, ENSGALG00010019472|CAPN3
GO:0017025	TBP-class protein binding	Molecular Function	ENSGALG00010006828|GTF2A1, ENSGALG00010024344|YEATS2
GO:0060413	atrial septum morphogenesis	Biological Process	ENSGALG00010025207|BMPR2, ENSGALG00010014672|ISL1
GO:0014069	postsynaptic density	Cellular Component	ENSGALG00010015391|SYN3, ENSGALG00010006472|DCLK1, ENSGALG00010025207|BMPR2, ENSGALG00010024142|DNAJC6, ENSGALG00010016591|HOMER2, ENSGALG00010016612|GRIA1
GO:0005244	voltage-gated monoatomic ion channel activity	Molecular Function	ENSGALG00010017723|KCNK12, ENSGALG00010002405|KCNQ5, ENSGALG00010025597|SCN2A, ENSGALG00010027213|KCNC4
GO:0038023	signaling receptor activity	Molecular Function	ENSGALG00010014793|TLR2A, ENSGALG00010001082|P2RY1, ENSGALG00010016612|GRIA1, ENSGALG00010029392|RTN4RL1
GO:0061036	positive regulation of cartilage development	Biological Process	ENSGALG00010014120|SOX5, ENSGALG00010016957|WNT4
GO:0035584	calcium-mediated signaling using intracellular calcium source	Biological Process	ENSGALG00010009054|RYR2, ENSGALG00010016591|HOMER2
GO:0035994	response to muscle stretch	Biological Process	ENSGALG00010009054|RYR2, ENSGALG00010021649|PXN
GO:0070063	RNA polymerase binding	Molecular Function	ENSGALG00010023244|PPIB, ENSGALG00010022466|NEDD4
GO:0009267	cellular response to starvation	Biological Process	ENSGALG00010010706|SREBF2, ENSGALG00010025207|BMPR2, ENSGALG00010019316|CLEC16A, ENSGALG00010016957|WNT4
GO:0032703	negative regulation of interleukin-2 production	Biological Process	ENSGALG00010013648|NAV3, ENSGALG00010016591|HOMER2
GO:0030018	Z disc	Cellular Component	ENSGALG00010005836|NEBL, ENSGALG00010009054|RYR2, ENSGALG00010010115|NEB, ENSGALG00010025192|CRYAB
GO:0097190	apoptotic signaling pathway	Biological Process	ENSGALG00010023118|PIDD1, ENSGALG00010016957|WNT4, ENSGALG00010024233|FAIM2
GO:0030992	intraciliary transport particle B	Cellular Component	ENSGALG00010014906|IFT27, ENSGALG00010006480|IFT74
GO:0055010	ventricular cardiac muscle tissue morphogenesis	Biological Process	ENSGALG00010011076|PKP2, ENSGALG00010014672|ISL1
GO:0015171	amino acid transmembrane transporter activity	Molecular Function	ENSGALG00010013390|SLC16A2, ENSGALG00010014167|SLC38A9
GO:0005922	connexin complex	Cellular Component	ENSGALG00010017111|GJB1, ENSGALG00010021869|GJC3
GO:0051262	protein tetramerization	Biological Process	ENSGALG00010024401|KCNC1, ENSGALG00010010845|FKRP
GO:0051721	protein phosphatase 2A binding	Molecular Function	ENSGALG00010027284|CTTNBP2NL, ENSGALG00010010862|STRN4
GO:0007409	axonogenesis	Biological Process	ENSGALG00010006472|DCLK1, ENSGALG00010014077|SLITRK2, ENSGALG00010022182|CNTNAP1, ENSGALG00010014672|ISL1
GO:0007005	mitochondrion organization	Biological Process	ENSGALG00010008150|TERT, ENSGALG00010018414|EPAS1, ENSGALG00010029384|WDR81, ENSGALG00010022182|CNTNAP1
GO:0006366	transcription by RNA polymerase II	Biological Process	ENSGALG00010003870|MED4, ENSGALG00010018414|EPAS1, ENSGALG00010006828|GTF2A1, ENSGALG00010018311|NKX2-3, ENSGALG00010008397|ATXN1L, ENSGALG00010014672|ISL1
GO:1905515	non-motile cilium assembly	Biological Process	ENSGALG00010002507|C2CD3, ENSGALG00010021298|RPGRIP1L, ENSGALG00010006480|IFT74
GO:0007156	homophilic cell adhesion via plasma membrane adhesion molecules	Biological Process	ENSGALG00010000760|CDH10, ENSGALG00010018092|PCDH11X, ENSGALG00010024078|KIRREL3
GO:0000049	tRNA binding	Molecular Function	ENSGALG00010008150|TERT, ENSGALG00010016087|IARS2, ENSGALG00010010880|ELP3
GO:0007276	gamete generation	Biological Process	ENSGALG00010012801|DMC1, ENSGALG00010016957|WNT4
GO:0043388	positive regulation of DNA binding	Biological Process	ENSGALG00010013175|HIPK2, ENSGALG00010014672|ISL1
GO:0005243	gap junction channel activity	Molecular Function	ENSGALG00010017111|GJB1, ENSGALG00010021869|GJC3
GO:2001234	negative regulation of apoptotic signaling pathway	Biological Process	ENSGALG00010016957|WNT4, ENSGALG00010024233|FAIM2
GO:0001725	stress fiber	Cellular Component	ENSGALG00010005836|NEBL, ENSGALG00010021649|PXN, ENSGALG00010029297|SH2B2
GO:0016746	acyltransferase activity	Molecular Function	ENSGALG00010017485|LBH, ENSGALG00010010880|ELP3, ENSGALG00010013524|ZDHHC15
GO:0030424	axon	Cellular Component	ENSGALG00010015183|SLC5A7, ENSGALG00010025207|BMPR2, ENSGALG00010025597|SCN2A, ENSGALG00010019047|GHRL, ENSGALG00010016707|KIF1B, ENSGALG00010024078|KIRREL3, ENSGALG00010027213|KCNC4
GO:0006811	monoatomic ion transport	Biological Process	ENSGALG00010017723|KCNK12, ENSGALG00010014873|FAM26F, ENSGALG00010002405|KCNQ5, ENSGALG00010025597|SCN2A, ENSGALG00010001082|P2RY1, ENSGALG00010016612|GRIA1, ENSGALG00010013171|SLC9A8, ENSGALG00010027213|KCNC4
GO:0099504	synaptic vesicle cycle	Biological Process	ENSGALG00010015391|SYN3
GO:0009258	10-formyltetrahydrofolate catabolic process	Biological Process	ENSGALG00010011657|ALDH1L2
GO:0086019	cell-cell signaling involved in cardiac conduction	Biological Process	ENSGALG00010011076|PKP2
GO:0001842	neural fold formation	Biological Process	ENSGALG00010011637|CECR2
GO:0031010	ISWI-type complex	Cellular Component	ENSGALG00010011637|CECR2
GO:0055059	asymmetric neuroblast division	Biological Process	ENSGALG00010014120|SOX5
GO:0008292	acetylcholine biosynthetic process	Biological Process	ENSGALG00010015183|SLC5A7
GO:0015220	choline transmembrane transporter activity	Molecular Function	ENSGALG00010015183|SLC5A7
GO:0002001	renin secretion into blood stream	Biological Process	ENSGALG00010000729|EDNRB
GO:0032341	aldosterone metabolic process	Biological Process	ENSGALG00010000729|EDNRB
GO:0035812	renal sodium excretion	Biological Process	ENSGALG00010000729|EDNRB
GO:0097018	renal albumin absorption	Biological Process	ENSGALG00010000729|EDNRB
GO:0097402	neuroblast migration	Biological Process	ENSGALG00010000729|EDNRB
GO:0021997	neural plate axis specification	Biological Process	ENSGALG00010002507|C2CD3
GO:0005746	mitochondrial respirasome	Cellular Component	ENSGALG00010010106|C7orf73
GO:0009378	four-way junction helicase activity	Molecular Function	ENSGALG00010013867|RECQL
GO:1990814	DNA/DNA annealing activity	Molecular Function	ENSGALG00010013867|RECQL
GO:0034378	chylomicron assembly	Biological Process	ENSGALG00010023569|LPCAT3
GO:0097006	regulation of plasma lipoprotein particle levels	Biological Process	ENSGALG00010023569|LPCAT3
GO:1905885	positive regulation of triglyceride transport	Biological Process	ENSGALG00010023569|LPCAT3
GO:0071691	cardiac muscle thin filament assembly	Biological Process	ENSGALG00010005836|NEBL
GO:0055012	ventricular cardiac muscle cell differentiation	Biological Process	ENSGALG00010002438|RARB
GO:0046964	3'-phosphoadenosine 5'-phosphosulfate transmembrane transporter activity	Molecular Function	ENSGALG00010010416|SLC35B3
GO:0016661	oxidoreductase activity, acting on other nitrogenous compounds as donors	Molecular Function	ENSGALG00010011426|NQO2
GO:0042635	positive regulation of hair cycle	Biological Process	ENSGALG00010008150|TERT
GO:0031533	mRNA cap methyltransferase complex	Cellular Component	ENSGALG00010001418|RNMT
GO:0021536	diencephalon development	Biological Process	ENSGALG00010009344|ENPP2
GO:0035315	hair cell differentiation	Biological Process	ENSGALG00010016328|USH2A
GO:0048625	myoblast fate commitment	Biological Process	ENSGALG00010018414|EPAS1
GO:0006702	androgen biosynthetic process	Biological Process	ENSGALG00010007017|SRD5A2
GO:0030283	testosterone dehydrogenase [NAD(P)] activity	Molecular Function	ENSGALG00010007017|SRD5A2
GO:0004822	isoleucine-tRNA ligase activity	Molecular Function	ENSGALG00010016087|IARS2
GO:0006428	isoleucyl-tRNA aminoacylation	Biological Process	ENSGALG00010016087|IARS2
GO:0070535	histone H2A K63-linked ubiquitination	Biological Process	ENSGALG00010021606|RNF8
GO:0003220	left ventricular cardiac muscle tissue morphogenesis	Biological Process	ENSGALG00010009054|RYR2
GO:0048763	calcium-induced calcium release activity	Molecular Function	ENSGALG00010009054|RYR2
GO:0051284	positive regulation of sequestering of calcium ion	Biological Process	ENSGALG00010009054|RYR2
GO:0098735	positive regulation of the force of heart contraction	Biological Process	ENSGALG00010009054|RYR2
GO:0098904	regulation of AV node cell action potential	Biological Process	ENSGALG00010009054|RYR2
GO:1902555	endoribonuclease complex	Cellular Component	ENSGALG00010007960|TSNAX
GO:0035470	positive regulation of vascular wound healing	Biological Process	ENSGALG00010006546|SMOC2
GO:0030118	clathrin coat	Cellular Component	ENSGALG00010002405|KCNQ5
GO:0042497	triacyl lipopeptide binding	Molecular Function	ENSGALG00010014793|TLR2A
GO:1902261	positive regulation of delayed rectifier potassium channel activity	Biological Process	ENSGALG00010005763|AKAP6
GO:0047325	inositol tetrakisphosphate 1-kinase activity	Molecular Function	ENSGALG00010015565|ITPK1
GO:0052725	inositol-1,3,4-trisphosphate 6-kinase activity	Molecular Function	ENSGALG00010015565|ITPK1
GO:0052726	inositol-1,3,4-trisphosphate 5-kinase activity	Molecular Function	ENSGALG00010015565|ITPK1
GO:0120229	protein localization to motile cilium	Biological Process	ENSGALG00010021455|CFAP58
GO:0019908	nuclear cyclin-dependent protein kinase holoenzyme complex	Cellular Component	ENSGALG00010002487|BCCIP
GO:0003177	pulmonary valve development	Biological Process	ENSGALG00010025207|BMPR2
GO:0003252	negative regulation of cell proliferation involved in heart valve morphogenesis	Biological Process	ENSGALG00010025207|BMPR2
GO:0014916	regulation of lung blood pressure	Biological Process	ENSGALG00010025207|BMPR2
GO:0045906	negative regulation of vasoconstriction	Biological Process	ENSGALG00010025207|BMPR2
GO:0048842	positive regulation of axon extension involved in axon guidance	Biological Process	ENSGALG00010025207|BMPR2
GO:0060125	negative regulation of growth hormone secretion	Biological Process	ENSGALG00010019932|KALRN
GO:0060137	maternal process involved in parturition	Biological Process	ENSGALG00010019932|KALRN
GO:1901588	dendritic microtubule	Cellular Component	ENSGALG00010013423|ZNF804A
GO:0072079	nephron tubule formation	Biological Process	ENSGALG00010021142|WNT6
GO:0072318	clathrin coat disassembly	Biological Process	ENSGALG00010024142|DNAJC6
GO:0048875	obsolete chemical homeostasis within a tissue	Biological Process	ENSGALG00010016591|HOMER2
GO:0016608	growth hormone-releasing hormone activity	Molecular Function	ENSGALG00010019047|GHRL
GO:2000854	positive regulation of corticosterone secretion	Biological Process	ENSGALG00010019047|GHRL
GO:0090027	negative regulation of monocyte chemotaxis	Biological Process	ENSGALG00010008227|DUSP1
GO:0044309	neuron spine	Cellular Component	ENSGALG00010016612|GRIA1
GO:0010829	negative regulation of glucose transmembrane transport	Biological Process	ENSGALG00010018355|PRKCB
GO:0035403	histone H3T6 kinase activity	Molecular Function	ENSGALG00010018355|PRKCB
GO:0006562	proline catabolic process	Biological Process	ENSGALG00010022614|DAO
GO:0070178	D-serine metabolic process	Biological Process	ENSGALG00010022614|DAO
GO:0031085	BLOC-3 complex	Cellular Component	ENSGALG00010023555|HPS4
GO:0071417	cellular response to organonitrogen compound	Biological Process	ENSGALG00010029835|RECQL5
GO:0072757	cellular response to camptothecin	Biological Process	ENSGALG00010029835|RECQL5
GO:0004966	galanin receptor activity	Molecular Function	ENSGALG00010029715|GALR2
GO:1902608	positive regulation of large conductance calcium-activated potassium channel activity	Biological Process	ENSGALG00010029715|GALR2
GO:0070852	cell body fiber	Cellular Component	ENSGALG00010029165|RAC3
GO:0006379	obsolete mRNA cleavage	Biological Process	ENSGALG00010029610|ERN1
GO:1901142	insulin metabolic process	Biological Process	ENSGALG00010029610|ERN1
GO:1990597	AIP1-IRE1 complex	Cellular Component	ENSGALG00010029610|ERN1
GO:0035014	phosphatidylinositol 3-kinase regulator activity	Molecular Function	ENSGALG00010029384|WDR81
GO:0036066	protein O-linked fucosylation	Biological Process	ENSGALG00010013307|POFUT1
GO:0004515	nicotinate-nucleotide adenylyltransferase activity	Molecular Function	ENSGALG00010017142|NMNAT1
GO:0009165	nucleotide biosynthetic process	Biological Process	ENSGALG00010017142|NMNAT1
GO:0019363	pyridine nucleotide biosynthetic process	Biological Process	ENSGALG00010017142|NMNAT1
GO:0070566	adenylyltransferase activity	Molecular Function	ENSGALG00010017142|NMNAT1
GO:0001838	embryonic epithelial tube formation	Biological Process	ENSGALG00010016957|WNT4
GO:0014858	positive regulation of skeletal muscle cell proliferation	Biological Process	ENSGALG00010016957|WNT4
GO:0032349	positive regulation of aldosterone biosynthetic process	Biological Process	ENSGALG00010016957|WNT4
GO:0072033	renal vesicle formation	Biological Process	ENSGALG00010016957|WNT4
GO:0072174	metanephric tubule formation	Biological Process	ENSGALG00010016957|WNT4
GO:0072210	metanephric nephron development	Biological Process	ENSGALG00010016957|WNT4
GO:1901890	positive regulation of cell junction assembly	Biological Process	ENSGALG00010021863|CLDN19
GO:0008475	procollagen-lysine 5-dioxygenase activity	Molecular Function	ENSGALG00010017542|PLOD1
GO:0034111	negative regulation of homotypic cell-cell adhesion	Biological Process	ENSGALG00010019418|ZNF703
GO:0032959	inositol trisphosphate biosynthetic process	Biological Process	ENSGALG00010012873|PTAFR
GO:0047288	beta-D-galactosyl-(1->3)-N-acetyl-beta-D-galactosaminide alpha-2,3- sialyltransferase	Molecular Function	ENSGALG00010024062|ST3GAL4
GO:0032387	negative regulation of intracellular transport	Biological Process	ENSGALG00010025192|CRYAB
GO:0002121	inter-male aggressive behavior	Biological Process	ENSGALG00010024078|KIRREL3
GO:0021740	principal sensory nucleus of trigeminal nerve development	Biological Process	ENSGALG00010024078|KIRREL3
GO:0002175	protein localization to paranode region of axon	Biological Process	ENSGALG00010022182|CNTNAP1
GO:0071205	protein localization to juxtaparanode region of axon	Biological Process	ENSGALG00010022182|CNTNAP1
GO:1990227	paranodal junction maintenance	Biological Process	ENSGALG00010022182|CNTNAP1
GO:0016264	gap junction assembly	Biological Process	ENSGALG00010021869|GJC3
GO:0086053	AV node cell to bundle of His cell communication by electrical coupling	Biological Process	ENSGALG00010021869|GJC3
GO:0086077	gap junction channel activity involved in AV node cell-bundle of His cell electrical coupling	Molecular Function	ENSGALG00010021869|GJC3
GO:0048880	sensory system development	Biological Process	ENSGALG00010014672|ISL1
GO:0071657	positive regulation of granulocyte colony-stimulating factor production	Biological Process	ENSGALG00010014672|ISL1
GO:0071942	XPC complex	Cellular Component	ENSGALG00010014317|RAD23B
GO:0015190	L-leucine transmembrane transporter activity	Molecular Function	ENSGALG00010014167|SLC38A9
GO:0071949	FAD binding	Molecular Function	ENSGALG00010011426|NQO2, ENSGALG00010022614|DAO
GO:0001817	regulation of cytokine production	Biological Process	ENSGALG00010016752|TLR5, ENSGALG00010014793|TLR2A
GO:0002224	toll-like receptor signaling pathway	Biological Process	ENSGALG00010016752|TLR5, ENSGALG00010014793|TLR2A
GO:0072657	protein localization to membrane	Biological Process	ENSGALG00010013524|ZDHHC15, ENSGALG00010019472|CAPN3
GO:0003148	outflow tract septum morphogenesis	Biological Process	ENSGALG00010025207|BMPR2, ENSGALG00010014672|ISL1
GO:0005267	potassium channel activity	Molecular Function	ENSGALG00010017723|KCNK12, ENSGALG00010002405|KCNQ5, ENSGALG00010027213|KCNC4
GO:0030318	melanocyte differentiation	Biological Process	ENSGALG00010000729|EDNRB, ENSGALG00010023555|HPS4
GO:0000993	RNA polymerase II complex binding	Molecular Function	ENSGALG00010019458|ELP4, ENSGALG00010029835|RECQL5
GO:0006605	protein targeting	Biological Process	ENSGALG00010023555|HPS4, ENSGALG00010029611|YWHAG
GO:0031663	lipopolysaccharide-mediated signaling pathway	Biological Process	ENSGALG00010012873|PTAFR, ENSGALG00010010411|CD180
GO:0045766	positive regulation of angiogenesis	Biological Process	ENSGALG00010013175|HIPK2, ENSGALG00010006546|SMOC2, ENSGALG00010018355|PRKCB, ENSGALG00010014672|ISL1
