# Supplementary material for: Transcriptome-wide N6-methyladenosinem modifications analysis of chicken cecum in responding to Campylobacter jejuni inoculation
Source: Front Immunol. 2025 Jul 30;16:1630008. doi: 10.3389/fimmu.2025.1630008 (PMC12343223; doi:10.3389/fimmu.2025.1630008)
Supplement: Supplementary file 1 [file SupplementaryFile1.zip › Table 5.xlsx]

## Sheet: Sheet1
Supplemental Table 5 The detailed information of the DEGs between susceptible and resistant groups
gene_id	gene_name	log2(Fold change)	P value	regulation
ENSGALG00010011931	ATP5A1W	-9.08192	3.59976e-256	down
ENSGALG00010012676	ENSGALG00010012676	-8.93507	9.23116e-226	down
ENSGALG00010012393	ENSGALG00010012393	-6.81564	2.14877e-173	down
ENSGALG00010013185	ENSGALG00010013185	-8.64626	4.74134e-120	down
ENSGALG00010013058	ENSGALG00010013058	-8.26843	2.03444e-88	down
ENSGALG00010013319	ENSGALG00010013319	-12.6076	1.5445e-65	down
ENSGALG00010012282	ENSGALG00010012282	-9.55381	2.15623e-53	down
ENSGALG00010011867	ENSGALG00010011867	-7.02829	2.06094e-41	down
ENSGALG00010012836	ENSGALG00010012836	-7.58923	2.37273e-40	down
ENSGALG00010013706	ENSGALG00010013706	-8.82227	3.89837e-37	down
ENSGALG00010013702	ENSGALG00010013702	-9.27903	1.17487e-30	down
ENSGALG00010012927	ENSGALG00010012927	-15.8622	2.31913e-28	down
ENSGALG00010012437	ENSGALG00010012437	-9.25711	4.11884e-28	down
ENSGALG00010012604	ENSGALG00010012604	-15.3822	4.44606e-28	down
ENSGALG00010011467	ENSGALG00010011467	-15.6657	1.90824e-27	down
ENSGALG00010012781	SPIN1L	-15.0262	7.00229e-26	down
ENSGALG00010013512	ENSGALG00010013512	-16.7978	1.09347e-25	down
ENSGALG00010011988	HINTW	-16.8483	2.2018e-25	down
ENSGALG00010013420	ENSGALG00010013420	-15.5161	5.63978e-25	down
ENSGALG00010012336	ENSGALG00010012336	-14.9777	4.23499e-24	down
ENSGALG00010012888	ENSGALG00010012888	-15.6295	5.44489e-24	down
ENSGALG00010013483	ENSGALG00010013483	-2.71634	5.10928e-23	down
ENSGALG00010011577	ENSGALG00010011577	-6.38171	5.32753e-23	down
ENSGALG00010012211	ENSGALG00010012211	-14.2748	8.34748e-23	down
ENSGALG00010013248	ENSGALG00010013248	-15.0322	1.69761e-22	down
ENSGALG00010011555	ENSGALG00010011555	-13.9207	9.3276e-20	down
ENSGALG00010004175	ENSGALG00010004175	-2.47913	2.13411e-19	down
ENSGALG00010010990	MED18	1.15716	2.66739e-19	up
ENSGALG00010012323	SMAD7B	-14.0148	2.36038e-18	down
ENSGALG00010011857	ENSGALG00010011857	-7.22723	2.50527e-17	down
ENSGALG00010013134	ENSGALG00010013134	-9.43548	9.44817e-17	down
ENSGALG00010013347	ENSGALG00010013347	-3.07733	3.1425e-16	down
ENSGALG00010012243	ENSGALG00010012243	-2.91691	1.61656e-15	down
ENSGALG00010011964	ENSGALG00010011964	-14.7807	4.21866e-14	down
ENSGALG00010013069	ENSGALG00010013069	-9.84456	1.07703e-13	down
ENSGALG00010013425	ENSGALG00010013425	-4.94662	7.57583e-13	down
ENSGALG00010001795	ENSGALG00010001795	-2.3428	1.24449e-12	down
ENSGALG00010011978	ENSGALG00010011978	-13.3041	5.84122e-11	down
ENSGALG00010013406	ENSGALG00010013406	-4.3354	8.51746e-11	down
ENSGALG00010026548	ENSGALG00010026548	-13.4415	9.85375e-11	down
ENSGALG00010004256	ENSGALG00010004256	-1.06638	1.18665e-10	down
ENSGALG00010011902	TP53I3	-1.77815	6.20697e-10	down
ENSGALG00010017169	CCDC198	5.34493	1.10447e-09	up
ENSGALG00010011999	ENSGALG00010011999	-13.4468	1.91207e-09	down
ENSGALG00010011995	ENSGALG00010011995	-13.4953	2.25121e-09	down
ENSGALG00010011436	UBAP2L2	-9.82668	4.6425e-09	down
ENSGALG00010012737	ENSGALG00010012737	-13.4411	5.62447e-09	down
ENSGALG00010012906	ENSGALG00010012906	-12.0282	8.40647e-09	down
ENSGALG00010011442	ENSGALG00010011442	-9.22451	1.49357e-08	down
ENSGALG00010012860	ENSGALG00010012860	-10.0872	1.79904e-08	down
ENSGALG00010013554	ENSGALG00010013554	-8.94481	2.1563e-08	down
ENSGALG00010012003	ENSGALG00010012003	-8.93998	2.323e-08	down
ENSGALG00010020633	HOGA1	11.4531	3.83799e-08	up
ENSGALG00010013565	ENSGALG00010013565	-8.81066	5.27172e-08	down
ENSGALG00010010870	NOL6	1.02764	5.82977e-08	up
ENSGALG00010012884	ENSGALG00010012884	-9.44352	8.10845e-08	down
ENSGALG00010013751	FUT10	1.02665	9.77511e-08	up
ENSGALG00010020524	ENSGALG00010020524	1.29503	1.01832e-07	up
ENSGALG00010009376	CDO1	-1.73226	1.09186e-07	down
ENSGALG00010027644	NAA80	-12.2165	1.13432e-07	down
ENSGALG00010012002	ENSGALG00010012002	-7.73419	1.17858e-07	down
ENSGALG00010012721	ENSGALG00010012721	-11.3695	2.39617e-07	down
ENSGALG00010013591	ENSGALG00010013591	-9.77155	4.87394e-07	down
ENSGALG00010012286	ENSGALG00010012286	-7.3579	4.9176e-07	down
ENSGALG00010012005	ENSGALG00010012005	-8.43299	6.93545e-07	down
ENSGALG00010002030	ENSGALG00010002030	-12.3973	9.47101e-07	down
ENSGALG00010028363	ENSGALG00010028363	-2.7132	1.59015e-06	down
ENSGALG00010012009	ENSGALG00010012009	-13.5239	1.77132e-06	down
ENSGALG00010013728	ENSGALG00010013728	-11.0897	3.2984e-06	down
ENSGALG00010024021	IGLL1	1.76802	4.96496e-06	up
ENSGALG00010001608	ENSGALG00010001608	-12.0683	5.99809e-06	down
ENSGALG00010023276	ABCC8	-1.32204	6.42115e-06	down
ENSGALG00010025260	ENSGALG00010025260	8.86381	6.77061e-06	up
ENSGALG00010013148	ENSGALG00010013148	-11.8504	9.98185e-06	down
ENSGALG00010016566	CNTLN	1.06158	1.03717e-05	up
ENSGALG00010011709	ENSGALG00010011709	-9.96571	1.28505e-05	down
ENSGALG00010013208	ENSGALG00010013208	-9.07403	1.7879e-05	down
ENSGALG00010006035	ADH1C	-1.22773	2.08865e-05	down
ENSGALG00010018233	RASSF2	1.19189	2.26949e-05	up
ENSGALG00010009353	CD72	10.8634	2.81057e-05	up
ENSGALG00010001146	FAM69C	-2.58177	4.07407e-05	down
ENSGALG00010023458	ENSGALG00010023458	8.86094	4.10573e-05	up
ENSGALG00010008054	CRISP2	-2.10162	4.24091e-05	down
ENSGALG00010011779	ENSGALG00010011779	-6.70784	4.34961e-05	down
ENSGALG00010017100	SUSD5	1.33714	5.98713e-05	up
ENSGALG00010019630	AJAP1	-1.23203	6.47913e-05	down
ENSGALG00010012718	ENSGALG00010012718	-1.55299	6.52e-05	down
ENSGALG00010009037	ENSGALG00010009037	1.01836	7.28251e-05	up
ENSGALG00010008826	ENSGALG00010008826	-2.15332	8.05627e-05	down
ENSGALG00010001033	ENSGALG00010001033	-1.00381	9.19053e-05	down
ENSGALG00010003419	ENSGALG00010003419	-1.99455	9.81609e-05	down
ENSGALG00010011892	ENSGALG00010011892	-9.42026	0.000105446	down
ENSGALG00010012741	ENSGALG00010012741	-1.65348	0.00011597	down
ENSGALG00010004098	ENSGALG00010004098	-7.95076	0.000125042	down
ENSGALG00010009220	GADD45G	1.39246	0.000143911	up
ENSGALG00010015830	ENSGALG00010015830	-9.69366	0.000145499	down
ENSGALG00010017108	ENSGALG00010017108	10.1792	0.00014895	up
ENSGALG00010013898	EMB	1.01431	0.000187195	up
ENSGALG00010002423	ENSGALG00010002423	3.65657	0.000198721	up
ENSGALG00010013547	ENSGALG00010013547	-13.0669	0.000206705	down
ENSGALG00010014776	ENSGALG00010014776	7.55273	0.000279874	up
ENSGALG00010026783	ENSGALG00010026783	3.89801	0.000285891	up
ENSGALG00010008860	SQLE	-1.13204	0.000317012	down
ENSGALG00010020325	ENSGALG00010020325	-9.03746	0.000319635	down
ENSGALG00010010621	ENSGALG00010010621	1.11899	0.000356138	up
ENSGALG00010017367	TIMD4	1.17023	0.000381474	up
ENSGALG00010024062	ST3GAL4	-3.19274	0.000427786	down
ENSGALG00010015093	ENSGALG00010015093	-7.93974	0.000433761	down
ENSGALG00010006212	FOS	-1.26646	0.00044938	down
ENSGALG00010013712	ENSGALG00010013712	-9.60351	0.000477862	down
ENSGALG00010003422	ENSGALG00010003422	11.0738	0.000477904	up
ENSGALG00010019887	ENSGALG00010019887	7.29281	0.000595906	up
ENSGALG00010007160	ENSGALG00010007160	-1.0834	0.000602289	down
ENSGALG00010023596	ENSGALG00010023596	1.28189	0.000708988	up
ENSGALG00010014406	ENSGALG00010014406	10.9024	0.00070939	up
ENSGALG00010014666	ENSGALG00010014666	-1.73119	0.00071557	down
ENSGALG00010008665	ENSGALG00010008665	7.23566	0.000733264	up
ENSGALG00010024226	POU2AF1	2.42534	0.000864934	up
ENSGALG00010013143	ENSGALG00010013143	-2.31222	0.000916383	down
ENSGALG00010003777	ENSGALG00010003777	1.48883	0.000918512	up
ENSGALG00010011451	CRHBP	3.03179	0.000927826	up
ENSGALG00010024137	ENSGALG00010024137	3.22037	0.000935144	up
ENSGALG00010021278	ENSGALG00010021278	13.5006	0.00107468	up
ENSGALG00010010744	ENSGALG00010010744	7.30842	0.00110708	up
ENSGALG00010013079	ENSGALG00010013079	-1.06547	0.00117089	down
ENSGALG00010027385	CNTN2	1.53008	0.00119732	up
ENSGALG00010012473	ENSGALG00010012473	4.14524	0.00126841	up
ENSGALG00010008942	ENSGALG00010008942	-7.48159	0.00132789	down
ENSGALG00010012919	ENSGALG00010012919	-1.44045	0.00133306	down
ENSGALG00010007010	SLC46A2	1.00622	0.00149819	up
ENSGALG00010009051	TROJANZ	1.37803	0.00163649	up
ENSGALG00010020781	SNN	1.23809	0.00165803	up
ENSGALG00010023689	WT1	1.13338	0.00170555	up
ENSGALG00010023159	DAW1	1.0293	0.00174174	up
ENSGALG00010023849	ENSGALG00010023849	-4.94519	0.00175343	down
ENSGALG00010015376	ENSGALG00010015376	2.60139	0.0017601	up
ENSGALG00010018118	ENSGALG00010018118	-1.44721	0.00177425	down
ENSGALG00010000982	ENSGALG00010000982	9.10438	0.00182772	up
ENSGALG00010020650	ENSGALG00010020650	1.57453	0.00192024	up
ENSGALG00010012827	ENSGALG00010012827	-1.05325	0.00199255	down
ENSGALG00010011882	ENSGALG00010011882	-8.38665	0.00215654	down
ENSGALG00010021409	MEGF6	1.93379	0.00217975	up
ENSGALG00010021837	ENSGALG00010021837	-1.32425	0.00229555	down
ENSGALG00010000642	ZPBP1	8.71955	0.00231582	up
ENSGALG00010013734	ENSGALG00010013734	-9.10816	0.0023826	down
ENSGALG00010015929	SLC6A12	-8.43015	0.00248965	down
ENSGALG00010018083	PAX1	9.57195	0.00250901	up
ENSGALG00010001327	ENSGALG00010001327	1.17556	0.00261543	up
ENSGALG00010014568	ENSGALG00010014568	10.0611	0.00268349	up
ENSGALG00010011710	ENSGALG00010011710	5.8596	0.00298777	up
ENSGALG00010009929	ENSGALG00010009929	12.841	0.00304215	up
ENSGALG00010010127	FAM13C	1.32093	0.0032264	up
ENSGALG00010029208	CACNG5	-9.13979	0.00331521	down
ENSGALG00010013987	ENSGALG00010013987	-9.03758	0.00336186	down
ENSGALG00010010903	ENSGALG00010010903	1.78585	0.0035041	up
ENSGALG00010029503	ENSGALG00010029503	2.1779	0.00367125	up
ENSGALG00010005264	ITIH2	-1.30346	0.00367259	down
ENSGALG00010001726	ENSGALG00010001726	-1.40262	0.00381263	down
ENSGALG00010020954	PLIN1	3.38778	0.00388697	up
ENSGALG00010029864	SLC16A3	-1.09272	0.00422532	down
ENSGALG00010016448	CER1	4.17284	0.00422898	up
ENSGALG00010011725	ENSGALG00010011725	-10.455	0.00430526	down
ENSGALG00010015078	GABRQ	9.15155	0.00432309	up
ENSGALG00010000797	ENSGALG00010000797	-1.04372	0.00432449	down
ENSGALG00010019488	TEKT5	-4.36848	0.00438314	down
ENSGALG00010010114	ENSGALG00010010114	-8.16738	0.00445546	down
ENSGALG00010021961	ENSGALG00010021961	-9.57721	0.00445564	down
ENSGALG00010027144	ENSGALG00010027144	-1.55016	0.00487742	down
ENSGALG00010021037	MAJIN	-9.68653	0.0049432	down
ENSGALG00010024441	SAA	-1.71175	0.00494478	down
ENSGALG00010014892	ENSGALG00010014892	3.05102	0.00564147	up
ENSGALG00010009992	ENSGALG00010009992	1.82941	0.00566362	up
ENSGALG00010011260	ENSGALG00010011260	-4.21807	0.00591641	down
ENSGALG00010014044	ENSGALG00010014044	-9.4332	0.00594306	down
ENSGALG00010000031	ENSGALG00010000031	-3.78581	0.00600747	down
ENSGALG00010011518	ENSGALG00010011518	-9.93454	0.00603054	down
ENSGALG00010012427	C7	2.00753	0.00609478	up
ENSGALG00010000500	ENSGALG00010000500	-8.53351	0.00615711	down
ENSGALG00010007662	ENSGALG00010007662	1.88559	0.00634824	up
ENSGALG00010029603	RHBDL3	-1.14069	0.0063932	down
ENSGALG00010003618	5_8S_rRNA	1.13615	0.00668645	up
ENSGALG00010012616	ENSGALG00010012616	9.07456	0.00672418	up
ENSGALG00010006963	SLC46A2	1.07991	0.00674736	up
ENSGALG00010011893	LIX1	1.99127	0.00685486	up
ENSGALG00010000404	ENSGALG00010000404	4.34524	0.00689284	up
ENSGALG00010003089	ENSGALG00010003089	-4.53285	0.00701387	down
ENSGALG00010011839	CBS	1.24482	0.00737421	up
ENSGALG00010013153	ENSGALG00010013153	6.65699	0.00771721	up
ENSGALG00010014553	ENSGALG00010014553	-3.29955	0.00791223	down
ENSGALG00010027560	ENSGALG00010027560	-8.25993	0.00799183	down
ENSGALG00010014550	SCML4	-9.09474	0.00801093	down
ENSGALG00010008696	PFN4	-4.05583	0.00815077	down
ENSGALG00010016690	ENSGALG00010016690	2.87615	0.00844349	up
ENSGALG00010006510	ENSGALG00010006510	7.65064	0.00847616	up
ENSGALG00010027766	ENSGALG00010027766	-1.42699	0.00847948	down
ENSGALG00010010538	ENSGALG00010010538	9.38274	0.00854093	up
ENSGALG00010027082	SLC26A9	8.2829	0.00906006	up
ENSGALG00010008732	ENSGALG00010008732	-1.74938	0.00940945	down
ENSGALG00010010628	ENSGALG00010010628	2.60624	0.00949205	up
ENSGALG00010024295	ENSGALG00010024295	10.3545	0.0098419	up
ENSGALG00010014574	ENSGALG00010014574	-1.98848	0.0102059	down
ENSGALG00010000032	ENSGALG00010000032	-2.13236	0.0104197	down
ENSGALG00010015556	ENSGALG00010015556	8.64921	0.0111736	up
ENSGALG00010015272	ENSGALG00010015272	10.0002	0.0111737	up
ENSGALG00010013785	ENSGALG00010013785	-5.09524	0.0114005	down
ENSGALG00010001287	PLPP4	-1.149	0.0117836	down
ENSGALG00010018972	ENSGALG00010018972	-1.05929	0.0118475	down
ENSGALG00010006295	ENSGALG00010006295	-8.12988	0.0120494	down
ENSGALG00010011695	ENSGALG00010011695	-1.42406	0.0121902	down
ENSGALG00010012677	ENSGALG00010012677	2.33493	0.0122318	up
ENSGALG00010027138	IL10	-11.0631	0.0122523	down
ENSGALG00010015335	ENSGALG00010015335	9.39022	0.0123373	up
ENSGALG00010017325	ENSGALG00010017325	-8.08733	0.0123625	down
ENSGALG00010021446	HOXB8	11.3254	0.012792	up
ENSGALG00010002346	FBXO15	-2.0419	0.0128946	down
ENSGALG00010014076	PRRX1	1.64508	0.0134802	up
ENSGALG00010021271	ENSGALG00010021271	8.08458	0.0141689	up
ENSGALG00010014822	ENSGALG00010014822	1.05374	0.0142219	up
ENSGALG00010014888	ENSGALG00010014888	3.99365	0.0143351	up
ENSGALG00010012546	ENSGALG00010012546	11.6311	0.0144196	up
ENSGALG00010022374	ENSGALG00010022374	8.11987	0.0149594	up
ENSGALG00010028490	NECTIN4	-1.10139	0.0152115	down
ENSGALG00010013341	ENSGALG00010013341	-1.41836	0.0153849	down
ENSGALG00010014952	C7H21orf58	4.27763	0.0156736	up
ENSGALG00010008956	LVRN	1.25259	0.0160074	up
ENSGALG00010003481	ENSGALG00010003481	2.26321	0.0161389	up
ENSGALG00010005862	ENSGALG00010005862	7.87047	0.0164407	up
ENSGALG00010027836	ENSGALG00010027836	2.15057	0.0165594	up
ENSGALG00010012268	ENSGALG00010012268	-1.11534	0.0170059	down
ENSGALG00010007770	ENSGALG00010007770	1.16378	0.0174201	up
ENSGALG00010021694	ENSGALG00010021694	-10.2078	0.0178015	down
ENSGALG00010011043	ENSGALG00010011043	-8.98913	0.0179185	down
ENSGALG00010011486	ENSGALG00010011486	-1.25107	0.0181078	down
ENSGALG00010027949	ENSGALG00010027949	-10.5213	0.0182114	down
ENSGALG00010026177	ENSGALG00010026177	-9.59111	0.0183051	down
ENSGALG00010016204	ENSGALG00010016204	-7.54371	0.0183438	down
ENSGALG00010002655	FABP4	1.75614	0.0184827	up
ENSGALG00010011949	ABCA12	-1.58502	0.0188523	down
ENSGALG00010024684	ENSGALG00010024684	-1.5759	0.0189386	down
ENSGALG00010014565	ENSGALG00010014565	1.56929	0.0189854	up
ENSGALG00010005474	COL8A1	1.04461	0.0193299	up
ENSGALG00010016212	ENSGALG00010016212	-8.18752	0.0197089	down
ENSGALG00010014335	ENSGALG00010014335	3.77795	0.0197093	up
ENSGALG00010015337	ENSGALG00010015337	9.72848	0.0201224	up
ENSGALG00010005556	IYD	-1.05291	0.0201969	down
ENSGALG00010028207	ENSGALG00010028207	1.51973	0.0203143	up
ENSGALG00010016803	ENSGALG00010016803	8.6529	0.0205549	up
ENSGALG00010025712	ENSGALG00010025712	8.49421	0.02066	up
ENSGALG00010021832	ENSGALG00010021832	-1.188	0.0207793	down
ENSGALG00010000688	ENSGALG00010000688	-4.52032	0.0209827	down
ENSGALG00010017073	ENSGALG00010017073	-1.12953	0.0210596	down
ENSGALG00010005444	ACTC1	1.1828	0.0211517	up
ENSGALG00010013700	ENSGALG00010013700	-8.47983	0.0214551	down
ENSGALG00010010047	ENSGALG00010010047	10.3057	0.0217155	up
ENSGALG00010015553	ASCL4	1.54093	0.0218938	up
ENSGALG00010005722	ENSGALG00010005722	-7.6265	0.021925	down
ENSGALG00010022560	SAMD10	1.11621	0.0219768	up
ENSGALG00010023493	ENSGALG00010023493	1.18997	0.0221142	up
ENSGALG00010021537	GPX2	-2.62571	0.0222248	down
ENSGALG00010005328	CLDN20	3.94116	0.0223704	up
ENSGALG00010022563	ENSGALG00010022563	-7.44678	0.0223823	down
ENSGALG00010023683	ENSGALG00010023683	2.30084	0.022455	up
ENSGALG00010000096	ENSGALG00010000096	1.23882	0.0233145	up
ENSGALG00010008270	CCDC166	6.7274	0.0234202	up
ENSGALG00010014121	ENSGALG00010014121	7.27187	0.0235068	up
ENSGALG00010015475	ENSGALG00010015475	1.06023	0.0236174	up
ENSGALG00010022988	ENSGALG00010022988	1.48839	0.0239791	up
ENSGALG00010006971	ENSGALG00010006971	-10.139	0.0240462	down
ENSGALG00010003724	ENSGALG00010003724	-10.3902	0.0246974	down
ENSGALG00010027482	ENSGALG00010027482	-8.3007	0.0246974	down
ENSGALG00010008751	ENSGALG00010008751	7.49744	0.0248368	up
ENSGALG00010007851	AvBD7	3.2148	0.0249189	up
ENSGALG00010027790	ENSGALG00010027790	1.69305	0.0251098	up
ENSGALG00010010703	ENSGALG00010010703	1.23601	0.0255024	up
ENSGALG00010002299	ENSGALG00010002299	12.5765	0.0256365	up
ENSGALG00010017153	SLC35F4	9.53319	0.0265512	up
ENSGALG00010017229	ENSGALG00010017229	-9.73543	0.0266156	down
ENSGALG00010012519	ENSGALG00010012519	-5.70365	0.0266318	down
ENSGALG00010012972	ENSGALG00010012972	-8.34139	0.0272401	down
ENSGALG00010017632	AWAT1	2.07547	0.0275776	up
ENSGALG00010000757	SCEL	1.21833	0.0283608	up
ENSGALG00010024147	ENSGALG00010024147	-8.31856	0.0287466	down
ENSGALG00010010598	ENSGALG00010010598	1.45144	0.028826	up
ENSGALG00010011098	ENSGALG00010011098	-7.95907	0.0288815	down
ENSGALG00010029661	KRABZFP	-1.80232	0.0295143	down
ENSGALG00010014144	ENSGALG00010014144	-3.97885	0.0297915	down
ENSGALG00010011686	OVALY	-8.79129	0.0299283	down
ENSGALG00010018939	ENSGALG00010018939	-2.43622	0.0304886	down
ENSGALG00010023028	TMEM61	-1.51186	0.0310021	down
ENSGALG00010007860	DEFB4A	2.12724	0.0313216	up
ENSGALG00010000271	RTN4R	1.08544	0.0313454	up
ENSGALG00010006508	ENSGALG00010006508	8.52488	0.0314396	up
ENSGALG00010018945	HABP2	-8.92974	0.0319788	down
ENSGALG00010028550	ZAP70	1.03655	0.0325611	up
ENSGALG00010024612	ENSGALG00010024612	10.4942	0.0326377	up
ENSGALG00010000507	TRPT1	1.69949	0.0327057	up
ENSGALG00010006152	ENSGALG00010006152	8.32273	0.03274	up
ENSGALG00010012664	ENSGALG00010012664	9.77732	0.0331089	up
ENSGALG00010004080	ENSGALG00010004080	1.92218	0.0333827	up
ENSGALG00010023419	ENSGALG00010023419	2.92459	0.0337122	up
ENSGALG00010007165	ENSGALG00010007165	-1.22267	0.0337575	down
ENSGALG00010026798	ENSGALG00010026798	2.01728	0.0339173	up
ENSGALG00010016870	ENSGALG00010016870	-9.32121	0.0339528	down
ENSGALG00010025198	ENSGALG00010025198	7.7566	0.0342677	up
ENSGALG00010028248	ENSGALG00010028248	8.56731	0.0344714	up
ENSGALG00010002714	ENSGALG00010002714	8.99211	0.0348523	up
ENSGALG00010015594	ENSGALG00010015594	1.81852	0.0350481	up
ENSGALG00010006040	ENSGALG00010006040	-7.14023	0.0357417	down
ENSGALG00010002414	ENSGALG00010002414	2.60746	0.0358312	up
ENSGALG00010000115	ENSGALG00010000115	10.2853	0.0360013	up
ENSGALG00010008225	ENSGALG00010008225	6.95	0.0360893	up
ENSGALG00010008529	GPR83	-1.02785	0.0366096	down
ENSGALG00010026176	ENSGALG00010026176	-8.86755	0.0367256	down
ENSGALG00010014269	ENSGALG00010014269	1.09328	0.0367318	up
ENSGALG00010007656	ENSGALG00010007656	-1.22532	0.0368113	down
ENSGALG00010010995	HEBP1	-1.22742	0.037028	down
ENSGALG00010013600	ENSGALG00010013600	-9.98355	0.0384922	down
ENSGALG00010003723	ENSGALG00010003723	-1.73588	0.0385118	down
ENSGALG00010005566	ENSGALG00010005566	3.77129	0.0390302	up
ENSGALG00010027655	ENSGALG00010027655	-2.46361	0.0390983	down
ENSGALG00010012593	TUBA8B	9.82245	0.0401578	up
ENSGALG00010011701	ENSGALG00010011701	10.0667	0.040235	up
ENSGALG00010021706	ENSGALG00010021706	1.0035	0.0402606	up
ENSGALG00010002669	IL4I1	-1.75304	0.0408255	down
ENSGALG00010026630	XIRP1	-1.72133	0.0409508	down
ENSGALG00010011307	ENSGALG00010011307	-1.4863	0.0411222	down
ENSGALG00010019178	ENSGALG00010019178	9.37648	0.041566	up
ENSGALG00010003828	ENSGALG00010003828	9.44626	0.0415931	up
ENSGALG00010026974	ENSGALG00010026974	-8.90673	0.0416612	down
ENSGALG00010024595	MYBPHL	5.07353	0.0416872	up
ENSGALG00010016998	DNASE1L2	11.6472	0.041736	up
ENSGALG00010014271	ENSGALG00010014271	-10.1511	0.0418099	down
ENSGALG00010005235	ZDHHC22	-8.25847	0.0418218	down
ENSGALG00010003591	ENSGALG00010003591	7.87204	0.0420006	up
ENSGALG00010027645	SLAMF1	1.23674	0.0420025	up
ENSGALG00010003026	ENSGALG00010003026	8.47983	0.0430129	up
ENSGALG00010024851	ENSGALG00010024851	9.27968	0.0432657	up
ENSGALG00010008487	ENSGALG00010008487	-1.21089	0.0436005	down
ENSGALG00010015458	ENSGALG00010015458	11.0193	0.0438437	up
ENSGALG00010009125	CD72L1	2.92801	0.0439827	up
ENSGALG00010027086	CACNA1S	-1.74957	0.0442435	down
ENSGALG00010005874	ENSGALG00010005874	-8.46572	0.044245	down
ENSGALG00010007615	ENSGALG00010007615	1.46245	0.0442481	up
ENSGALG00010019685	ENSGALG00010019685	-6.57132	0.0443512	down
ENSGALG00010015564	PKD2L2	-1.22289	0.0443774	down
ENSGALG00010027839	ENSGALG00010027839	-7.99506	0.0444023	down
ENSGALG00010020660	ENSGALG00010020660	7.39996	0.0450256	up
ENSGALG00010018949	ENSGALG00010018949	-8.01501	0.0456722	down
ENSGALG00010010914	ENSGALG00010010914	1.08655	0.0459902	up
ENSGALG00010018373	ENSGALG00010018373	8.58855	0.0461298	up
ENSGALG00010026431	ENSGALG00010026431	1.5075	0.0462619	up
ENSGALG00010013364	OTOGL	1.06096	0.0467847	up
ENSGALG00010028135	C19orf71	-11.73	0.0470383	down
ENSGALG00010013839	SNORD58	-13.5656	0.0471491	down
ENSGALG00010013832	SNORD58	-13.565	0.0471491	down
ENSGALG00010026786	ENSGALG00010026786	9.67677	0.0471761	up
ENSGALG00010026743	TNNT2	3.60472	0.0473686	up
ENSGALG00010005983	ENSGALG00010005983	6.7523	0.0475016	up
ENSGALG00010022946	KRT17	2.34168	0.047745	up
ENSGALG00010026266	ENSGALG00010026266	1.29085	0.0484382	up
ENSGALG00010007863	AvBD1	1.52682	0.0487173	up
ENSGALG00010004259	ENSGALG00010004259	9.59157	0.0492145	up
ENSGALG00010023420	ENSGALG00010023420	2.22898	0.0494549	up
ENSGALG00010014756	ENSGALG00010014756	-1.50254	0.0496817	down
ENSGALG00010020516	ENSGALG00010020516	-8.57798	0.0498061	down
