# Supplementary material for: Transcriptome-wide N6-methyladenosinem modifications analysis of chicken cecum in responding to Campylobacter jejuni inoculation
Source: Front Immunol. 2025 Jul 30;16:1630008. doi: 10.3389/fimmu.2025.1630008 (PMC12343223; doi:10.3389/fimmu.2025.1630008)
Supplement: Supplementary file 1 [file SupplementaryFile1.zip › Table 6.xlsx]

## Sheet: Sheet1
Supplemental Table 6 The enriched GO terms of DEGs between the susceptible and resistant groups
GO_ID	GO_Term	GO_Category	IDs
GO:0019448	L-cysteine catabolic process	Biological Process	ENSGALG00010009376|CDO1, ENSGALG00010011839|CBS
GO:0015074	DNA integration	Biological Process	ENSGALG00010013483|ENSGALG00010013483, ENSGALG00010013079|ENSGALG00010013079
GO:0004523	RNA-DNA hybrid ribonuclease activity	Molecular Function	ENSGALG00010013483|ENSGALG00010013483, ENSGALG00010013079|ENSGALG00010013079
GO:0008028	monocarboxylic acid transmembrane transporter activity	Molecular Function	ENSGALG00010015929|SLC6A12, ENSGALG00010029864|SLC16A3
GO:0051384	response to glucocorticoid	Biological Process	ENSGALG00010027138|IL10, ENSGALG00010008529|GPR83
GO:0031731	CCR6 chemokine receptor binding	Molecular Function	ENSGALG00010007860|DEFB4A, ENSGALG00010007863|AvBD1
GO:0030141	secretory granule	Cellular Component	ENSGALG00010011451|CRHBP, ENSGALG00010007860|DEFB4A, ENSGALG00010007863|AvBD1
GO:0015934	large ribosomal subunit	Cellular Component	ENSGALG00010012282|ENSGALG00010012282, ENSGALG00010012286|ENSGALG00010012286
GO:0015718	monocarboxylic acid transport	Biological Process	ENSGALG00010015929|SLC6A12, ENSGALG00010029864|SLC16A3
GO:0022857	transmembrane transporter activity	Molecular Function	ENSGALG00010007010|SLC46A2, ENSGALG00010029864|SLC16A3, ENSGALG00010006963|SLC46A2, ENSGALG00010017153|SLC35F4
GO:0006259	DNA metabolic process	Biological Process	ENSGALG00010013483|ENSGALG00010013483, ENSGALG00010013079|ENSGALG00010013079
GO:0055085	transmembrane transport	Biological Process	ENSGALG00010007010|SLC46A2, ENSGALG00010029864|SLC16A3, ENSGALG00010006963|SLC46A2, ENSGALG00010027082|SLC26A9, ENSGALG00010017153|SLC35F4, ENSGALG00010027086|CACNA1S
GO:0042742	defense response to bacterium	Biological Process	ENSGALG00010027138|IL10, ENSGALG00010007860|DEFB4A, ENSGALG00010007863|AvBD1
GO:0050918	positive chemotaxis	Biological Process	ENSGALG00010007860|DEFB4A, ENSGALG00010007863|AvBD1
GO:0005576	extracellular region	Cellular Component	ENSGALG00010008054|CRISP2, ENSGALG00010000642|ZPBP1, ENSGALG00010005264|ITIH2, ENSGALG00010016448|CER1, ENSGALG00010024441|SAA, ENSGALG00010027138|IL10, ENSGALG00010005474|COL8A1, ENSGALG00010007860|DEFB4A, ENSGALG00010007863|AvBD1
GO:0046660	female sex differentiation	Biological Process	ENSGALG00010011988|HINTW
GO:0008700	4-hydroxy-2-oxoglutarate aldolase activity	Molecular Function	ENSGALG00010020633|HOGA1
GO:0019470	4-hydroxyproline catabolic process	Biological Process	ENSGALG00010020633|HOGA1
GO:0033609	oxalate metabolic process	Biological Process	ENSGALG00010020633|HOGA1
GO:0016151	nickel cation binding	Molecular Function	ENSGALG00010009376|CDO1
GO:0017172	cysteine dioxygenase activity	Molecular Function	ENSGALG00010009376|CDO1
GO:0017190	N-terminal peptidyl-aspartic acid acetylation	Biological Process	ENSGALG00010027644|NAA80
GO:0018002	N-terminal peptidyl-glutamic acid acetylation	Biological Process	ENSGALG00010027644|NAA80
GO:0004024	alcohol dehydrogenase activity, zinc-dependent	Molecular Function	ENSGALG00010006035|ADH1C
GO:0006069	ethanol oxidation	Biological Process	ENSGALG00010006035|ADH1C
GO:0018455	alcohol dehydrogenase [NAD(P)+] activity	Molecular Function	ENSGALG00010006035|ADH1C
GO:0038168	obsolete epidermal growth factor receptor signaling pathway via I-kappaB kinase/NF-kappaB cascade	Biological Process	ENSGALG00010018233|RASSF2
GO:0030860	regulation of polarized epithelial cell differentiation	Biological Process	ENSGALG00010019630|AJAP1
GO:0004506	squalene monooxygenase activity	Molecular Function	ENSGALG00010008860|SQLE
GO:0004513	obsolete neolactotetraosylceramide alpha-2,3-sialyltransferase activity	Molecular Function	ENSGALG00010024062|ST3GAL4
GO:0008118	N-acetyllactosaminide alpha-2,3-sialyltransferase activity	Molecular Function	ENSGALG00010024062|ST3GAL4
GO:0051460	negative regulation of corticotropin secretion	Biological Process	ENSGALG00010011451|CRHBP
GO:1900011	negative regulation of corticotropin-releasing hormone receptor activity	Biological Process	ENSGALG00010011451|CRHBP
GO:0010769	obsolete regulation of cell morphogenesis involved in differentiation	Biological Process	ENSGALG00010027385|CNTN2
GO:0071206	establishment of protein localization to juxtaparanode region of axon	Biological Process	ENSGALG00010027385|CNTN2
GO:0097090	presynaptic membrane organization	Biological Process	ENSGALG00010027385|CNTN2
GO:0016015	morphogen activity	Molecular Function	ENSGALG00010016448|CER1
GO:1900176	obsolete negative regulation of nodal signaling pathway involved in determination of lateral mesoderm left/right asymmetry	Biological Process	ENSGALG00010016448|CER1
GO:1901207	regulation of heart looping	Biological Process	ENSGALG00010016448|CER1
GO:1902813	obsolete negative regulation of BMP signaling pathway involved in determination of lateral mesoderm left/right asymmetry	Biological Process	ENSGALG00010016448|CER1
GO:0004122	cystathionine beta-synthase activity	Molecular Function	ENSGALG00010011839|CBS
GO:0051593	response to folic acid	Biological Process	ENSGALG00010011839|CBS
GO:0002439	chronic inflammatory response to antigenic stimulus	Biological Process	ENSGALG00010027138|IL10
GO:0002875	negative regulation of chronic inflammatory response to antigenic stimulus	Biological Process	ENSGALG00010027138|IL10
GO:1900100	positive regulation of plasma cell differentiation	Biological Process	ENSGALG00010027138|IL10
GO:1903034	regulation of response to wounding	Biological Process	ENSGALG00010027138|IL10
GO:0070570	regulation of neuron projection regeneration	Biological Process	ENSGALG00010014076|PRRX1
GO:0140616	iodotyrosine deiodinase activity	Molecular Function	ENSGALG00010005556|IYD
GO:0033275	actin-myosin filament sliding	Biological Process	ENSGALG00010005444|ACTC1
GO:0000215	tRNA 2'-phosphotransferase activity	Molecular Function	ENSGALG00010000507|TRPT1
GO:0030049	muscle filament sliding	Biological Process	ENSGALG00010026743|TNNT2
GO:0030172	troponin C binding	Molecular Function	ENSGALG00010026743|TNNT2
GO:0044057	regulation of system process	Biological Process	ENSGALG00010026743|TNNT2
GO:0016021	membrane	Cellular Component	ENSGALG00010013751|FUT10, ENSGALG00010009353|CD72, ENSGALG00010001146|FAM69C, ENSGALG00010013898|EMB, ENSGALG00010008860|SQLE, ENSGALG00010007010|SLC46A2, ENSGALG00010009051|TROJANZ, ENSGALG00010020781|SNN, ENSGALG00010015929|SLC6A12, ENSGALG00010029208|CACNG5, ENSGALG00010029864|SLC16A3, ENSGALG00010006963|SLC46A2, ENSGALG00010027082|SLC26A9, ENSGALG00010005328|CLDN20, ENSGALG00010017153|SLC35F4…
GO:0090502	obsolete RNA phosphodiester bond hydrolysis, endonucleolytic	Biological Process	ENSGALG00010013483|ENSGALG00010013483, ENSGALG00010013079|ENSGALG00010013079
GO:0071276	cellular response to cadmium ion	Biological Process	ENSGALG00010006212|FOS, ENSGALG00010016448|CER1
GO:0042056	chemoattractant activity	Molecular Function	ENSGALG00010007860|DEFB4A, ENSGALG00010007863|AvBD1
GO:0070588	calcium ion transmembrane transport	Biological Process	ENSGALG00010029208|CACNG5, ENSGALG00010027086|CACNA1S, ENSGALG00010015564|PKD2L2
GO:0032580	Golgi cisterna membrane	Cellular Component	ENSGALG00010013420|ENSGALG00010013420, ENSGALG00010013751|FUT10
GO:0005245	voltage-gated calcium channel activity	Molecular Function	ENSGALG00010029208|CACNG5, ENSGALG00010027086|CACNA1S
GO:0061780	mitotic cohesin loading	Biological Process	ENSGALG00010012393|ENSGALG00010012393
GO:0048194	Golgi vesicle budding	Biological Process	ENSGALG00010013420|ENSGALG00010013420
GO:0099536	synaptic signaling	Biological Process	ENSGALG00010012888|ENSGALG00010012888
GO:0003960	NADPH:quinone reductase activity	Molecular Function	ENSGALG00010011902|TP53I3
GO:0042866	pyruvate biosynthetic process	Biological Process	ENSGALG00010020633|HOGA1
GO:0042412	taurine biosynthetic process	Biological Process	ENSGALG00010009376|CDO1
GO:0030047	actin modification	Biological Process	ENSGALG00010027644|NAA80
GO:1905502	acetyl-CoA binding	Molecular Function	ENSGALG00010027644|NAA80
GO:0004022	alcohol dehydrogenase (NAD+) activity	Molecular Function	ENSGALG00010006035|ADH1C
GO:0047288	beta-D-galactosyl-(1->3)-N-acetyl-beta-D-galactosaminide alpha-2,3- sialyltransferase	Molecular Function	ENSGALG00010024062|ST3GAL4
GO:0051424	corticotropin-releasing hormone binding	Molecular Function	ENSGALG00010011451|CRHBP
GO:0051459	regulation of corticotropin secretion	Biological Process	ENSGALG00010011451|CRHBP
GO:0045163	clustering of voltage-gated potassium channels	Biological Process	ENSGALG00010027385|CNTN2
GO:0048710	regulation of astrocyte differentiation	Biological Process	ENSGALG00010027385|CNTN2
GO:0060168	positive regulation of adenosine receptor signaling pathway	Biological Process	ENSGALG00010027385|CNTN2
GO:0071205	protein localization to juxtaparanode region of axon	Biological Process	ENSGALG00010027385|CNTN2
GO:0099025	obsolete anchored component of postsynaptic membrane	Cellular Component	ENSGALG00010027385|CNTN2
GO:0061032	visceral serous pericardium development	Biological Process	ENSGALG00010023689|WT1
GO:1905643	positive regulation of DNA methylation	Biological Process	ENSGALG00010023689|WT1
GO:0015812	gamma-aminobutyric acid transport	Biological Process	ENSGALG00010015929|SLC6A12
GO:0035582	sequestering of BMP in extracellular matrix	Biological Process	ENSGALG00010016448|CER1
GO:2000381	negative regulation of mesoderm development	Biological Process	ENSGALG00010016448|CER1
GO:0006565	L-serine catabolic process	Biological Process	ENSGALG00010011839|CBS
GO:0010749	regulation of nitric oxide mediated signal transduction	Biological Process	ENSGALG00010011839|CBS
GO:0043418	homocysteine catabolic process	Biological Process	ENSGALG00010011839|CBS
GO:0043506	regulation of JUN kinase activity	Biological Process	ENSGALG00010011839|CBS
GO:0050421	nitrite reductase (NO-forming) activity	Molecular Function	ENSGALG00010011839|CBS
GO:0070025	carbon monoxide binding	Molecular Function	ENSGALG00010011839|CBS
GO:0070026	nitric oxide binding	Molecular Function	ENSGALG00010011839|CBS
GO:0002826	negative regulation of T-helper 1 type immune response	Biological Process	ENSGALG00010027138|IL10
GO:0002904	positive regulation of B cell apoptotic process	Biological Process	ENSGALG00010027138|IL10
GO:0030886	negative regulation of myeloid dendritic cell activation	Biological Process	ENSGALG00010027138|IL10
GO:0045347	negative regulation of MHC class II biosynthetic process	Biological Process	ENSGALG00010027138|IL10
GO:0060302	negative regulation of cytokine activity	Biological Process	ENSGALG00010027138|IL10
GO:1903208	obsolete negative regulation of hydrogen peroxide-induced neuron death	Biological Process	ENSGALG00010027138|IL10
GO:0100026	obsolete positive regulation of DNA repair by transcription from RNA polymerase II promoter	Biological Process	ENSGALG00010014076|PRRX1
GO:1990584	cardiac Troponin complex	Cellular Component	ENSGALG00010026743|TNNT2
GO:0006952	defense response	Biological Process	ENSGALG00010007860|DEFB4A, ENSGALG00010007863|AvBD1
GO:0004888	transmembrane signaling receptor activity	Molecular Function	ENSGALG00010009353|CD72, ENSGALG00010029661|KRABZFP, ENSGALG00010009125|CD72L1
GO:0009790	embryo development	Biological Process	ENSGALG00010012393|ENSGALG00010012393
GO:0006369	termination of RNA polymerase II transcription	Biological Process	ENSGALG00010010990|MED18
GO:0009436	glyoxylate catabolic process	Biological Process	ENSGALG00010020633|HOGA1
GO:0046487	glyoxylate metabolic process	Biological Process	ENSGALG00010020633|HOGA1
GO:0008064	regulation of actin polymerization or depolymerization	Biological Process	ENSGALG00010027644|NAA80
GO:0008282	inward rectifying potassium channel	Cellular Component	ENSGALG00010023276|ABCC8
GO:1901222	regulation of non-canonical NF-kappaB signal transduction	Biological Process	ENSGALG00010018233|RASSF2
GO:0002023	reduction of food intake in response to dietary excess	Biological Process	ENSGALG00010027385|CNTN2
GO:0031133	regulation of axon diameter	Biological Process	ENSGALG00010027385|CNTN2
GO:0010385	double-stranded methylated DNA binding	Molecular Function	ENSGALG00010023689|WT1
GO:0044729	hemi-methylated DNA-binding	Molecular Function	ENSGALG00010023689|WT1
GO:0070742	C2H2 zinc finger domain binding	Molecular Function	ENSGALG00010023689|WT1
GO:0072207	metanephric epithelium development	Biological Process	ENSGALG00010023689|WT1
GO:0072284	metanephric S-shaped body morphogenesis	Biological Process	ENSGALG00010023689|WT1
GO:0043374	CD8-positive, alpha-beta T cell differentiation	Biological Process	ENSGALG00010018083|PAX1
GO:0016247	channel regulator activity	Molecular Function	ENSGALG00010029208|CACNG5
GO:0098970	postsynaptic neurotransmitter receptor diffusion trapping	Biological Process	ENSGALG00010029208|CACNG5
GO:0003140	determination of left/right asymmetry in lateral mesoderm	Biological Process	ENSGALG00010016448|CER1
GO:0003419	growth plate cartilage chondrocyte proliferation	Biological Process	ENSGALG00010016448|CER1
GO:0019344	cysteine biosynthetic process	Biological Process	ENSGALG00010011839|CBS
GO:0042262	DNA protection	Biological Process	ENSGALG00010011839|CBS
GO:0070814	hydrogen sulfide biosynthetic process	Biological Process	ENSGALG00010011839|CBS
GO:0000810	diacylglycerol diphosphate phosphatase activity	Molecular Function	ENSGALG00010001287|PLPP4
GO:0002719	negative regulation of cytokine production involved in immune response	Biological Process	ENSGALG00010027138|IL10
GO:0006570	tyrosine metabolic process	Biological Process	ENSGALG00010005556|IYD
GO:0008332	low voltage-gated calcium channel activity	Molecular Function	ENSGALG00010027086|CACNA1S
GO:0045956	positive regulation of calcium ion-dependent exocytosis	Biological Process	ENSGALG00010027086|CACNA1S
GO:0016491	oxidoreductase activity	Molecular Function	ENSGALG00010011902|TP53I3, ENSGALG00010009376|CDO1, ENSGALG00010006035|ADH1C, ENSGALG00010002669|IL4I1
GO:1902895	positive regulation of miRNA transcription	Biological Process	ENSGALG00010023689|WT1, ENSGALG00010027138|IL10
GO:0008417	fucosyltransferase activity	Molecular Function	ENSGALG00010013751|FUT10
GO:0036065	fucosylation	Biological Process	ENSGALG00010013751|FUT10
GO:0046920	alpha-(1->3)-fucosyltransferase activity	Molecular Function	ENSGALG00010013751|FUT10
GO:0019829	ATPase-coupled monoatomic cation transmembrane transporter activity	Molecular Function	ENSGALG00010023276|ABCC8
GO:0003836	beta-galactoside (CMP) alpha-2,3-sialyltransferase activity	Molecular Function	ENSGALG00010024062|ST3GAL4
GO:0009247	glycolipid biosynthetic process	Biological Process	ENSGALG00010024062|ST3GAL4
GO:1903238	positive regulation of leukocyte tethering or rolling	Biological Process	ENSGALG00010024062|ST3GAL4
GO:1990743	protein sialylation	Biological Process	ENSGALG00010024062|ST3GAL4
GO:0035976	transcription factor AP-1 complex	Cellular Component	ENSGALG00010006212|FOS
GO:0010954	positive regulation of protein processing	Biological Process	ENSGALG00010027385|CNTN2
GO:0021853	cerebral cortex GABAergic interneuron migration	Biological Process	ENSGALG00010027385|CNTN2
GO:0033268	node of Ranvier	Cellular Component	ENSGALG00010027385|CNTN2
GO:0098943	neurotransmitter receptor transport, postsynaptic endosome to lysosome	Biological Process	ENSGALG00010029208|CACNG5
GO:0030212	hyaluronan metabolic process	Biological Process	ENSGALG00010005264|ITIH2
GO:0048263	determination of dorsal identity	Biological Process	ENSGALG00010016448|CER1
GO:0021587	cerebellum morphogenesis	Biological Process	ENSGALG00010011839|CBS
GO:0060135	maternal process involved in female pregnancy	Biological Process	ENSGALG00010011839|CBS
GO:1902358	sulfate transmembrane transport	Biological Process	ENSGALG00010027082|SLC26A9
GO:0070295	renal water absorption	Biological Process	ENSGALG00010011486|ENSGALG00010011486
GO:0036041	long-chain fatty acid binding	Molecular Function	ENSGALG00010002655|FABP4
GO:0051427	hormone receptor binding	Molecular Function	ENSGALG00010002655|FABP4
GO:0030240	skeletal muscle thin filament assembly	Biological Process	ENSGALG00010005444|ACTC1
GO:0070252	actin-mediated cell contraction	Biological Process	ENSGALG00010005444|ACTC1
GO:0050982	detection of mechanical stimulus	Biological Process	ENSGALG00010015564|PKD2L2
GO:0005861	troponin complex	Cellular Component	ENSGALG00010026743|TNNT2
GO:0031013	troponin I binding	Molecular Function	ENSGALG00010026743|TNNT2
GO:0097512	cardiac myofibril	Cellular Component	ENSGALG00010026743|TNNT2
GO:0031640	killing of cells of another organism	Biological Process	ENSGALG00010007863|AvBD1
GO:0060326	cell chemotaxis	Biological Process	ENSGALG00010007860|DEFB4A, ENSGALG00010007863|AvBD1
GO:0060395	SMAD protein signal transduction	Biological Process	ENSGALG00010012927|ENSGALG00010012927, ENSGALG00010006212|FOS
GO:0032559	adenyl ribonucleotide binding	Molecular Function	ENSGALG00010011931|ATP5A1W
GO:0045261	proton-transporting ATP synthase complex, catalytic core F(1)	Cellular Component	ENSGALG00010011931|ATP5A1W
GO:0071144	heteromeric SMAD protein complex	Cellular Component	ENSGALG00010012927|ENSGALG00010012927
GO:0016126	sterol biosynthetic process	Biological Process	ENSGALG00010008860|SQLE
GO:0030259	lipid glycosylation	Biological Process	ENSGALG00010024062|ST3GAL4
GO:0007565	female pregnancy	Biological Process	ENSGALG00010011451|CRHBP
GO:0035865	cellular response to potassium ion	Biological Process	ENSGALG00010011451|CRHBP
GO:0001973	G protein-coupled adenosine receptor signaling pathway	Biological Process	ENSGALG00010027385|CNTN2
GO:0044224	juxtaparanode region of axon	Cellular Component	ENSGALG00010027385|CNTN2
GO:0007530	sex determination	Biological Process	ENSGALG00010023689|WT1
GO:0071371	cellular response to gonadotropin stimulus	Biological Process	ENSGALG00010023689|WT1
GO:0005332	gamma-aminobutyric acid:sodium:chloride symporter activity	Molecular Function	ENSGALG00010015929|SLC6A12
GO:0043367	CD4-positive, alpha-beta T cell differentiation	Biological Process	ENSGALG00010018083|PAX1
GO:0060017	parathyroid gland development	Biological Process	ENSGALG00010018083|PAX1
GO:0061056	sclerotome development	Biological Process	ENSGALG00010018083|PAX1
GO:0099590	neurotransmitter receptor internalization	Biological Process	ENSGALG00010029208|CACNG5
GO:0035873	lactate transmembrane transport	Biological Process	ENSGALG00010029864|SLC16A3
GO:0032926	negative regulation of activin receptor signaling pathway	Biological Process	ENSGALG00010016448|CER1
GO:0042074	cell migration involved in gastrulation	Biological Process	ENSGALG00010016448|CER1
GO:0061371	determination of heart left/right asymmetry	Biological Process	ENSGALG00010016448|CER1
GO:0005579	membrane attack complex	Cellular Component	ENSGALG00010012427|C7
GO:0050667	homocysteine metabolic process	Biological Process	ENSGALG00010011839|CBS
GO:0072341	modified amino acid binding	Molecular Function	ENSGALG00010011839|CBS
GO:0042989	sequestering of actin monomers	Biological Process	ENSGALG00010008696|PFN4
GO:0008271	secondary active sulfate transmembrane transporter activity	Molecular Function	ENSGALG00010027082|SLC26A9
GO:0015116	sulfate transmembrane transporter activity	Molecular Function	ENSGALG00010027082|SLC26A9
GO:0019531	oxalate transmembrane transporter activity	Molecular Function	ENSGALG00010027082|SLC26A9
GO:0019532	oxalate transport	Biological Process	ENSGALG00010027082|SLC26A9
GO:0002237	response to molecule of bacterial origin	Biological Process	ENSGALG00010027138|IL10
GO:0034115	negative regulation of heterotypic cell-cell adhesion	Biological Process	ENSGALG00010027138|IL10
GO:0045348	positive regulation of MHC class II biosynthetic process	Biological Process	ENSGALG00010027138|IL10
GO:0051045	negative regulation of membrane protein ectodomain proteolysis	Biological Process	ENSGALG00010027138|IL10
GO:0055003	cardiac myofibril assembly	Biological Process	ENSGALG00010005444|ACTC1
GO:0006937	regulation of muscle contraction	Biological Process	ENSGALG00010026743|TNNT2
GO:0005262	calcium channel activity	Molecular Function	ENSGALG00010027086|CACNA1S, ENSGALG00010015564|PKD2L2
