# Supplementary material for: Transcriptome-wide N6-methyladenosinem modifications analysis of chicken cecum in responding to Campylobacter jejuni inoculation
Source: Front Immunol. 2025 Jul 30;16:1630008. doi: 10.3389/fimmu.2025.1630008 (PMC12343223; doi:10.3389/fimmu.2025.1630008)
Supplement: Supplementary file 1 [file SupplementaryFile1.zip › Table 7.xlsx]

## Sheet: Sheet1
Supplemental Table 7 The detailed DMGs between the susceptible and resistant groups
GeneSymbol	Differential_Methylation(log2Fold change)	Differential_Expression(log2Fold change)	Region
MED18	2.65164	1.97818	3'UTR
ENSGALG00010013406	2.24224	-7.41141	3'UTR
EPG5	1.06411	1.43105	3'UTR
ENSGALG00010011442	-5.41785	-15.7694	stop_codon
IFT74	-1.88357	1.48848	3'UTR
ENSGALG00010015054	-1.5156	1.56484	CDS
SLC38A9	-1.67649	1.04499	3'UTR
SLC38A9	3.29806	1.04499	CDS
SUSD5	-1.34557	2.28586	3'UTR
WDR41	1.92523	1.46949	3'UTR
ANKRD34B	2.07619	1.0592	3'UTR
ENSGALG00010014585	-1.10167	1.25309	CDS
ST3GAL4	-1.68838	-5.45802	3'UTR
FOS	-1.09241	-2.16503	3'UTR
CEP78	1.69608	1.0757	CDS
ENSGALG00010011538	-1.2801	1.44376	CDS
TRIM23	1.1276	1.1112	3'UTR
MEGF6	1.26723	3.30583	3'UTR
ENSGALG00010011710	-1.37567	10.0171	CDS
C4orf54	-2.4484	-1.69358	5'UTR
RARRES1	-1.53787	-1.3701	start_codon
ENSGALG00010010124	-1.4455	1.03757	stop_codon
ENSGALG00010010124	-2.37284	1.03757	CDS
ENSGALG00010009992	-4.86525	3.1274	CDS
ENSGALG00010021870	-3.23705	-1.30882	5'UTR
ENSGALG00010027107	-1.09645	1.43127	CDS
ENSGALG00010018972	1.58273	-1.81088	CDS
ENSGALG00010012677	1.21343	3.9916	CDS
ENSGALG00010017325	2.10104	-13.8254	CDS
ENSGALG00010012079	2.13135	1.49142	3'UTR
ENSGALG00010014822	3.10512	1.80139	CDS
ENSGALG00010017668	-1.49489	1.67402	3'UTR
ENSGALG00010003481	-2.19737	3.86898	CDS
ENSGALG00010012694	-1.93885	1.70925	CDS
ENPP2	-1.75122	1.07956	CDS
IYD	1.92543	-1.79996	stop_codon
AMN1	-2.53821	-1.08546	CDS
ENSGALG00010021832	4.14024	-2.03089	5'UTR
ASCL4	-2.24539	2.63424	stop_codon
ENSGALG00010015475	-2.03182	1.81247	CDS
AvBD7	-1.84299	5.49574	stop_codon
ENSGALG00010024147	1.27862	-14.2207	5'UTR
ENSGALG00010008195	-1.05163	-1.15317	stop_codon
RTN4R	-2.01733	1.85557	stop_codon
ENSGALG00010002414	-6.08969	4.45748	CDS
ENSGALG00010002414	1.37807	4.45748	CDS
TRAF3IP3	-1.23332	1.43943	start_codon
ENSGALG00010016274	-1.75916	1.28984	CDS
PCASP2	1.69637	1.60606	3'UTR
STAB2	1.36432	1.35696	3'UTR
ENSGALG00010003723	1.54117	-2.96751	CDS
ENSGALG00010027655	1.09574	-4.21157	CDS
ENSGALG00010003591	1.51048	13.4573	CDS
ENSGALG00010009702	1.43846	-1.00516	3'UTR
ENSGALG00010008487	-2.44403	-2.07004	CDS
P2RX5	1.00898	1.14401	3'UTR
OTOGL	-2.75949	1.81373	CDS
PCDH15	1.75223	-1.23736	CDS
